# Supplementary material for: Doxycycline for transgene control disrupts gut microbiome diversity without compromising acute neuroinflammatory response
Source: J Neuroinflammation. 2024 Jan 4;21:11. doi: 10.1186/s12974-023-03004-4 (PMC10765643; doi:10.1186/s12974-023-03004-4)
Supplement: Supplementary file 1 — Additional file 1. Supplementary Table 1. [file 12974_2023_3004_MOESM1_ESM.xlsx]

## Sheet: Supp Table 1
Comparison	Gene Symbol	log2FC	log2CPM (counts per million)	LR (likelihood ratio)	PValue	FDR (BH adjustment)
LPS vs Untreated	C5ar1	2.25227	7.45949	271.686	4.86814e-61	3.81662e-58
LPS vs Untreated	Hcar2	2.67224	5.90511	182.215	1.5913e-41	6.23788e-39
LPS vs Untreated	Cp	2.23816	10.152	169.884	7.84216e-39	2.04942e-36
LPS vs Untreated	Timp1	3.80835	7.69006	151.641	7.5903e-35	1.4877e-32
LPS vs Untreated	Ugt8a	-1.27277	9.85456	142.911	6.14721e-33	9.63882e-31
LPS vs Untreated	Ifitm3	2.49809	11.0752	131.002	2.47399e-30	3.23268e-28
LPS vs Untreated	C3ar1	1.78885	7.48434	128.964	6.90435e-30	7.39121e-28
LPS vs Untreated	Srgn	1.62484	9.27851	128.789	7.54205e-30	7.39121e-28
LPS vs Untreated	Msr1	3.82602	7.90273	126.43	2.47597e-29	2.15685e-27
LPS vs Untreated	Opalin	-1.43574	9.30347	121.834	2.50947e-28	1.93505e-26
LPS vs Untreated	Tgm2	1.48769	8.4131	121.678	2.715e-28	1.93505e-26
LPS vs Untreated	Ccl2	3.45834	7.4923	121.108	3.61911e-28	2.36449e-26
LPS vs Untreated	Ch25h	2.6773	5.42737	117.722	1.9951e-27	1.2032e-25
LPS vs Untreated	Igsf6	2.69645	6.67573	116.986	2.89069e-27	1.61879e-25
LPS vs Untreated	Serpina3n	1.94357	10.1558	116.626	3.46578e-27	1.81145e-25
LPS vs Untreated	Ifitm2	1.62567	9.54597	111.789	3.97457e-26	1.94754e-24
LPS vs Untreated	Serping1	1.57813	8.45113	98.7334	2.88894e-23	1.33231e-21
LPS vs Untreated	Ly6a	1.74965	11.1378	97.8697	4.46849e-23	1.94628e-21
LPS vs Untreated	Fcer1g	1.27383	8.06162	92.1228	8.14608e-22	3.36133e-20
LPS vs Untreated	Gpr34	-1.93355	8.03711	90.421	1.92516e-21	7.54661e-20
LPS vs Untreated	Ms4a4a	2.00535	6.67514	89.426	3.18327e-21	1.18842e-19
LPS vs Untreated	Irf7	2.17331	7.2665	87.2195	9.71194e-21	3.46098e-19
LPS vs Untreated	Gpr84	2.10415	6.47438	86.9497	1.11317e-20	3.79444e-19
LPS vs Untreated	Ccl5	4.75149	8.00518	81.5943	1.67094e-19	5.45839e-18
LPS vs Untreated	Zbp1	2.22173	6.76831	81.2688	1.97008e-19	6.17817e-18
LPS vs Untreated	Bdnf	-1.38612	8.42914	80.0117	3.72203e-19	1.12233e-17
LPS vs Untreated	C4a	1.54854	9.31287	78.2054	9.28638e-19	2.69649e-17
LPS vs Untreated	Ccl7	2.37308	4.83433	78.0395	1.01001e-18	2.82804e-17
LPS vs Untreated	Spp1	2.05314	9.24053	77.8256	1.12549e-18	3.04272e-17
LPS vs Untreated	Tgfbr1	-0.680139	9.24192	75.8494	3.06141e-18	8.00049e-17
LPS vs Untreated	Nfkb2	1.43402	6.27353	74.9675	4.78521e-18	1.2102e-16
LPS vs Untreated	Bcl2a1a	2.0661	7.62737	74.7779	5.26766e-18	1.29058e-16
LPS vs Untreated	Homer1	-0.811335	12.4879	73.4477	1.03337e-17	2.45503e-16
LPS vs Untreated	P2ry12	-1.77155	8.8595	73.2296	1.15409e-17	2.6612e-16
LPS vs Untreated	Mfge8	-0.749996	9.32431	72.6693	1.53298e-17	3.43388e-16
LPS vs Untreated	Plxnb3	-1.02544	7.36932	72.5535	1.62562e-17	3.54024e-16
LPS vs Untreated	Ncf1	1.19898	7.53117	71.2917	3.08123e-17	6.52888e-16
LPS vs Untreated	Tlr2	2.27599	5.90941	69.8837	6.29054e-17	1.29784e-15
LPS vs Untreated	Cd14	1.8267	6.63173	69.6416	7.11215e-17	1.42972e-15
LPS vs Untreated	Lingo1	-0.744667	12.1962	69.1582	9.0872e-17	1.78109e-15
LPS vs Untreated	Lilrb4a	1.96879	6.55924	66.3057	3.86135e-16	7.38365e-15
LPS vs Untreated	C1qb	1.10889	11.1604	66.1011	4.28373e-16	7.9963e-15
LPS vs Untreated	Msn	0.933312	7.99924	64.1953	1.12679e-15	2.05443e-14
LPS vs Untreated	Lcn2	6.07871	12.8909	63.5871	1.53431e-15	2.73386e-14
LPS vs Untreated	Psmb8	1.71887	8.25684	63.2968	1.77794e-15	3.09757e-14
LPS vs Untreated	Aldh1l1	0.539956	10.1261	63.1467	1.91875e-15	3.27022e-14
LPS vs Untreated	Pllp	-1.24159	7.38601	62.3079	2.9375e-15	4.9e-14
LPS vs Untreated	Kcnj10	-0.528896	11.3704	61.539	4.34062e-15	7.08968e-14
LPS vs Untreated	Pros1	0.83374	7.98477	59.7635	1.06969e-14	1.71151e-13
LPS vs Untreated	Steap4	2.99175	6.59601	58.4469	2.08855e-14	3.27484e-13
LPS vs Untreated	Cd244	1.91477	4.71426	57.8365	2.84831e-14	4.37858e-13
LPS vs Untreated	Shank3	-0.496427	10.3834	57.7886	2.91859e-14	4.40034e-13
LPS vs Untreated	Osmr	1.52661	8.05011	55.0401	1.18093e-13	1.74689e-12
LPS vs Untreated	C1qa	1.06944	10.7759	52.4136	4.49597e-13	6.52748e-12
LPS vs Untreated	Fcgr1	1.30115	7.79824	51.6997	6.46733e-13	9.21889e-12
LPS vs Untreated	Pilra	1.90299	6.18172	51.6205	6.73348e-13	9.42687e-12
LPS vs Untreated	Slfn8	1.58731	5.83076	51.5818	6.8676e-13	9.44596e-12
LPS vs Untreated	Gjb1	-0.889169	8.27546	49.8097	1.69406e-12	2.28991e-11
LPS vs Untreated	Ifi30	1.38237	7.61528	49.6034	1.88188e-12	2.50066e-11
LPS vs Untreated	Npl	0.967862	8.1487	47.6396	5.12226e-12	6.69309e-11
LPS vs Untreated	Maff	1.90663	5.68879	46.968	7.21543e-12	9.27361e-11
LPS vs Untreated	Cdkn1a	1.66193	10.1263	46.8831	7.53496e-12	9.52808e-11
LPS vs Untreated	Casp4	1.57773	5.57838	46.8113	7.81631e-12	9.72696e-11
LPS vs Untreated	Tnfrsf1a	1.02717	8.25401	46.0178	1.17182e-11	1.43548e-10
LPS vs Untreated	Il2rg	1.44949	6.39107	45.9314	1.2247e-11	1.47717e-10
LPS vs Untreated	Il1b	1.58735	5.26732	45.4751	1.54591e-11	1.83636e-10
LPS vs Untreated	Padi2	-0.942715	8.48969	44.9226	2.04976e-11	2.39704e-10
LPS vs Untreated	Csf2rb	1.57914	5.33924	44.8948	2.07907e-11	2.39704e-10
LPS vs Untreated	Marco	3.52495	6.1834	44.7984	2.18404e-11	2.48157e-10
LPS vs Untreated	Gbp2	2.61861	8.47195	44.5692	2.45519e-11	2.74982e-10
LPS vs Untreated	Chn2	-0.476283	9.47663	44.3593	2.73309e-11	3.01794e-10
LPS vs Untreated	Fcgr3	1.21197	7.02755	42.4903	7.10331e-11	7.73472e-10
LPS vs Untreated	Il1a	1.59271	5.68732	41.9907	9.17071e-11	9.84909e-10
LPS vs Untreated	Grm3	-0.557239	11.6402	41.3487	1.27357e-10	1.34929e-09
LPS vs Untreated	Arid1a	-0.393323	10.047	40.1207	2.38747e-10	2.4957e-09
LPS vs Untreated	Lrg1	1.46766	6.13477	39.1963	3.83269e-10	3.93524e-09
LPS vs Untreated	Ldlrad3	-0.617714	7.99526	39.1799	3.86497e-10	3.93524e-09
LPS vs Untreated	Plp1	-0.49555	14.3055	39.0303	4.17276e-10	4.19416e-09
LPS vs Untreated	Fkbp5	1.23727	9.14427	38.6136	5.1659e-10	5.12666e-09
LPS vs Untreated	Tmem88b	-0.643126	8.71116	38.3217	5.99921e-10	5.87923e-09
LPS vs Untreated	Mog	-0.607839	9.71924	37.1743	1.08026e-09	1.04559e-08
LPS vs Untreated	Akt2	-0.643895	9.23849	37.0744	1.1371e-09	1.08717e-08
LPS vs Untreated	Nfkbia	1.00961	7.45973	36.2227	1.76009e-09	1.66255e-08
LPS vs Untreated	Tmcc3	-0.436986	9.07562	35.9332	2.04204e-09	1.9059e-08
LPS vs Untreated	Pacsin1	-0.410979	12.7692	35.8954	2.08204e-09	1.92038e-08
LPS vs Untreated	Sesn1	0.498074	10.3832	34.5374	4.18143e-09	3.8119e-08
LPS vs Untreated	Il1r2	1.92182	5.71999	34.3785	4.5371e-09	4.08861e-08
LPS vs Untreated	Fgf13	-0.310711	12.1554	34.1493	5.10404e-09	4.54724e-08
LPS vs Untreated	Myd88	0.740159	7.1446	33.9641	5.61388e-09	4.94526e-08
LPS vs Untreated	Fa2h	-0.565604	8.43839	33.4055	7.48117e-09	6.51693e-08
LPS vs Untreated	C1qc	0.847309	10.3568	32.8094	1.0165e-08	8.75751e-08
LPS vs Untreated	Cxcl10	2.12161	6.50743	32.782	1.03095e-08	8.78551e-08
LPS vs Untreated	Vav1	0.793523	7.1877	32.1607	1.41931e-08	1.1965e-07
LPS vs Untreated	Cx3cl1	-0.571759	10.7983	31.9995	1.54214e-08	1.28621e-07
LPS vs Untreated	Tubb3	-0.362352	12.6701	31.8643	1.65328e-08	1.35566e-07
LPS vs Untreated	Fas	1.02408	5.94962	31.8564	1.65999e-08	1.35566e-07
LPS vs Untreated	Prkar2b	-0.440438	11.2587	31.4288	2.06894e-08	1.65559e-07
LPS vs Untreated	Csf1	0.508308	9.21008	31.4282	2.06949e-08	1.65559e-07
LPS vs Untreated	Mag	-0.491195	9.39494	31.0247	2.54762e-08	2.01751e-07
LPS vs Untreated	Ncor2	-0.364447	10.3446	30.917	2.69299e-08	2.11131e-07
LPS vs Untreated	Ptpn6	0.86165	6.91645	30.2633	3.77196e-08	2.92794e-07
LPS vs Untreated	Ctsf	0.304034	10.7219	29.5862	5.34854e-08	4.11103e-07
LPS vs Untreated	Stmn1	-0.283921	14.1952	29.1275	6.77688e-08	5.15832e-07
LPS vs Untreated	Il1r1	0.941421	7.51004	28.7484	8.24178e-08	6.21304e-07
LPS vs Untreated	Dusp7	-0.378482	11.0818	28.5759	9.00968e-08	6.72722e-07
LPS vs Untreated	Slc2a5	-1.08024	6.30838	28.3862	9.93696e-08	7.3496e-07
LPS vs Untreated	Timeless	0.671113	6.93997	28.3387	1.01841e-07	7.462e-07
LPS vs Untreated	Egr1	-1.44185	12.4244	28.0242	1.19808e-07	8.69718e-07
LPS vs Untreated	Nwd1	-0.513792	9.39667	27.8943	1.28127e-07	9.21576e-07
LPS vs Untreated	Tgfa	-0.531113	9.00683	27.259	1.77942e-07	1.26824e-06
LPS vs Untreated	Birc3	1.00344	6.08932	26.9187	2.12193e-07	1.49873e-06
LPS vs Untreated	Agt	1.03492	8.73327	26.7873	2.27128e-07	1.58989e-06
LPS vs Untreated	Socs3	1.28401	5.43074	26.6971	2.37974e-07	1.65108e-06
LPS vs Untreated	Mapt	-0.30627	12.0022	25.9508	3.50222e-07	2.40855e-06
LPS vs Untreated	Fscn1	-0.441224	11.9319	25.7913	3.80401e-07	2.59334e-06
LPS vs Untreated	Irf1	0.85932	8.05367	25.6222	4.15242e-07	2.80646e-06
LPS vs Untreated	Lyn	0.58351	7.45467	25.5792	4.24595e-07	2.84515e-06
LPS vs Untreated	Traf3	-0.42715	8.87661	25.3577	4.7626e-07	3.1643e-06
LPS vs Untreated	Tyrobp	0.666723	9.18824	25.1922	5.18911e-07	3.41871e-06
LPS vs Untreated	Tgm1	1.71296	4.35801	24.4661	7.563e-07	4.94116e-06
LPS vs Untreated	Ctss	0.661736	10.2879	24.1234	9.03571e-07	5.85455e-06
LPS vs Untreated	Ddx58	0.766583	7.68997	23.935	9.96423e-07	6.40324e-06
LPS vs Untreated	Prkar2a	-0.257452	10.8273	23.8942	1.0178e-06	6.48746e-06
LPS vs Untreated	Ldha	-0.260578	12.7992	23.6892	1.13215e-06	7.1581e-06
LPS vs Untreated	Enpp6	-0.809721	6.41043	22.813	1.78557e-06	1.11991e-05
LPS vs Untreated	Stat1	0.650516	8.64755	22.7051	1.88865e-06	1.17516e-05
LPS vs Untreated	Reln	-0.43181	9.52007	22.5909	2.00435e-06	1.23733e-05
LPS vs Untreated	Asph	-0.227918	11.938	22.4212	2.18949e-06	1.33617e-05
LPS vs Untreated	Arc	-1.79187	10.4327	22.4132	2.19855e-06	1.33617e-05
LPS vs Untreated	Myc	0.550135	7.33935	22.3855	2.23054e-06	1.34519e-05
LPS vs Untreated	Fcgr2b	0.850404	7.92661	22.3536	2.26789e-06	1.35727e-05
LPS vs Untreated	Bnip3	0.250573	11.9722	22.0136	2.70731e-06	1.60798e-05
LPS vs Untreated	Il6ra	0.660443	7.0801	21.3725	3.78165e-06	2.22919e-05
LPS vs Untreated	Hdac6	-0.364586	8.79988	21.0623	4.44583e-06	2.60114e-05
LPS vs Untreated	Ptprc	0.844042	6.40887	20.6336	5.56113e-06	3.22957e-05
LPS vs Untreated	Rala	-0.301597	10.1596	20.3731	6.37189e-06	3.6732e-05
LPS vs Untreated	Pilrb1	1.40375	4.26922	20.213	6.92809e-06	3.96469e-05
LPS vs Untreated	Mvp	0.762957	7.49766	19.7116	9.00543e-06	5.09051e-05
LPS vs Untreated	Calr	-0.398945	13.7566	19.7074	9.02526e-06	5.09051e-05
LPS vs Untreated	Ifih1	0.508574	7.36255	19.555	9.7746e-06	5.47377e-05
LPS vs Untreated	Pecam1	0.488802	9.03053	19.515	9.98139e-06	5.54993e-05
LPS vs Untreated	Gria4	-0.291858	11.2423	19.2947	1.12019e-05	6.18473e-05
LPS vs Untreated	Bin1	-0.263028	11.2776	19.1623	1.2006e-05	6.53906e-05
LPS vs Untreated	Bcas1	-0.324306	11.4102	19.1616	1.20105e-05	6.53906e-05
LPS vs Untreated	Mmp12	2.50704	6.13877	18.9074	1.37223e-05	7.41949e-05
LPS vs Untreated	Nefl	-0.272465	11.3532	18.7151	1.51774e-05	8.15007e-05
LPS vs Untreated	Cd68	0.531313	8.27176	18.6353	1.58265e-05	8.44082e-05
LPS vs Untreated	Rab6b	-0.255487	13.3299	18.5658	1.64138e-05	8.65402e-05
LPS vs Untreated	Csnk2a2	-0.26089	10.3094	18.562	1.64471e-05	8.65402e-05
LPS vs Untreated	H2-T23	0.710678	6.72679	18.4796	1.71733e-05	8.97593e-05
LPS vs Untreated	Lsr	0.60971	8.53797	18.3922	1.79793e-05	9.33495e-05
LPS vs Untreated	Siglec1	1.04241	4.6819	18.3383	1.84951e-05	9.53955e-05
LPS vs Untreated	Pmp22	-0.513583	8.31366	18.3097	1.87746e-05	9.62043e-05
LPS vs Untreated	Lrrc25	0.952556	5.10736	18.2681	1.91891e-05	9.76899e-05
LPS vs Untreated	Cd109	0.735522	5.95845	18.0756	2.12305e-05	0.000107385
LPS vs Untreated	Tnfrsf25	-1.34012	5.90414	17.9912	2.21931e-05	0.000111535
LPS vs Untreated	Gusb	0.567641	7.37475	17.5202	2.84278e-05	0.000141708
LPS vs Untreated	Tmem64	-0.267337	11.1932	17.5092	2.85921e-05	0.000141708
LPS vs Untreated	Nlgn2	-0.266832	12.5322	17.4932	2.88331e-05	0.000141708
LPS vs Untreated	Grin2b	-0.386425	12.1703	17.4875	2.89199e-05	0.000141708
LPS vs Untreated	Slamf8	1.11315	4.52044	17.2879	3.21234e-05	0.000156427
LPS vs Untreated	Dlg4	-0.238864	13.3497	17.1904	3.38149e-05	0.000163647
LPS vs Untreated	Gdpd2	-0.561454	7.05736	17.1331	3.48489e-05	0.000167118
LPS vs Untreated	Jam2	-0.312909	9.87408	17.1272	3.49584e-05	0.000167118
LPS vs Untreated	Cnp	-0.325126	12.7925	16.957	3.82357e-05	0.000181677
LPS vs Untreated	Il1rn	1.62488	4.88463	16.9222	3.89425e-05	0.000183921
LPS vs Untreated	Sox10	-0.427461	8.07267	16.6869	4.40835e-05	0.000206955
LPS vs Untreated	Ccl3	1.3775	5.9869	16.6727	4.44146e-05	0.000207268
LPS vs Untreated	Mafb	0.316386	9.37268	16.6418	4.51441e-05	0.000209426
LPS vs Untreated	Ikbke	0.879475	5.12103	16.6246	4.55565e-05	0.000210096
LPS vs Untreated	Pik3r2	-0.25476	11.8255	16.5628	4.70664e-05	0.00021579
LPS vs Untreated	Emp1	0.802651	5.96178	16.5313	4.78536e-05	0.000218123
LPS vs Untreated	Fpr1	1.24107	4.79717	16.4026	5.12156e-05	0.000232098
LPS vs Untreated	Nlrp3	0.734033	5.9955	16.252	5.54525e-05	0.000249855
LPS vs Untreated	Map1lc3a	-0.340366	11.1172	16.1781	5.76582e-05	0.000258309
LPS vs Untreated	Cd300lf	1.17104	4.58645	16.1022	6.00145e-05	0.000267337
LPS vs Untreated	Pla2g4a	0.712799	6.34774	15.6959	7.43842e-05	0.000329476
LPS vs Untreated	Smarca4	-0.289927	11.076	15.5645	7.97382e-05	0.000351207
LPS vs Untreated	Fos	-1.70297	8.97537	14.8483	0.000116514	0.000509164
LPS vs Untreated	Crip1	-0.464562	8.45477	14.842	0.0001169	0.000509164
LPS vs Untreated	Smarcd1	-0.346571	9.42548	14.7801	0.000120806	0.000523272
LPS vs Untreated	Btk	0.72095	5.51508	14.7059	0.00012565	0.00054126
LPS vs Untreated	Plcg2	0.475915	7.18288	14.6445	0.000129814	0.000554108
LPS vs Untreated	Bcl2	-0.449361	7.38017	14.6411	0.000130046	0.000554108
LPS vs Untreated	Tlr7	0.626727	6.11272	14.6082	0.00013234	0.000560837
LPS vs Untreated	Prkcq	-0.429567	7.30038	14.4136	0.000146736	0.000618501
LPS vs Untreated	Ninj2	-0.862377	4.79416	14.3634	0.000150703	0.000631824
LPS vs Untreated	Prkar1a	-0.170738	13.558	14.2402	0.000160901	0.00067099
LPS vs Untreated	Eef2k	0.317065	9.19899	14.1312	0.000170489	0.000707214
LPS vs Untreated	Ccni	-0.190929	11.9805	14.0219	0.000180698	0.000745619
LPS vs Untreated	Tnf	1.11501	4.84712	13.8713	0.00019577	0.000803579
LPS vs Untreated	Braf	-0.252648	10.9775	13.6961	0.000214896	0.000877494
LPS vs Untreated	Adamts16	-0.736568	5.26056	13.6808	0.000216658	0.000880103
LPS vs Untreated	Tbc1d4	-0.466344	6.81309	13.4645	0.000243121	0.000982509
LPS vs Untreated	Vim	0.521291	9.74297	13.4155	0.000249556	0.00100334
LPS vs Untreated	Irak4	0.520415	6.55581	13.32	0.000262587	0.00105035
LPS vs Untreated	Irak3	0.785984	6.26163	13.1195	0.000292239	0.00116302
LPS vs Untreated	Islr2	0.298181	9.89805	13.0807	0.000298361	0.00118139
LPS vs Untreated	Atp6v0e	0.328754	8.61972	12.9471	0.000320421	0.00126236
LPS vs Untreated	Dst	-0.267477	10.4621	12.9373	0.000322107	0.00126266
LPS vs Untreated	Hmox1	0.5483	6.51385	12.8367	0.00033989	0.00132574
LPS vs Untreated	Kmt2a	-0.372381	10.0451	12.4906	0.000408994	0.00158738
LPS vs Untreated	Jarid2	-0.312529	8.80373	12.339	0.000443592	0.00171318
LPS vs Untreated	Coa5	-0.202311	10.6793	12.3177	0.000448695	0.0017244
LPS vs Untreated	Ppfia4	-0.340142	8.91993	12.2215	0.00047241	0.00180668
LPS vs Untreated	Syn2	-0.19292	13.0946	12.206	0.000476357	0.00181293
LPS vs Untreated	Ago4	-0.652984	6.12061	12.1843	0.000481934	0.0018253
LPS vs Untreated	Prkce	-0.228376	12.8374	12.1633	0.000487403	0.00183713
LPS vs Untreated	Dock1	-0.304143	8.8241	12.1192	0.000499045	0.00187202
LPS vs Untreated	Kat2a	-0.237897	10.2615	12.0529	0.000517106	0.00193053
LPS vs Untreated	Dnmt3a	-0.39491	8.63088	12.0414	0.000520329	0.00193335
LPS vs Untreated	Tnfrsf10b	0.67303	5.40564	12.0315	0.000523088	0.00193444
LPS vs Untreated	Lacc1	0.465763	7.20803	12.0193	0.000526512	0.00193796
LPS vs Untreated	Ptx3	1.07877	5.48392	11.8889	0.000564693	0.00206878
LPS vs Untreated	Suv39h1	0.266867	9.30901	11.6002	0.000659448	0.00240469
LPS vs Untreated	Grn	0.275427	10.0937	11.5014	0.000695423	0.00252413
LPS vs Untreated	Gpr62	-0.314002	8.2709	11.4118	0.000729783	0.00263664
LPS vs Untreated	Ltbr	0.473236	7.04546	11.2624	0.000790944	0.0028445
LPS vs Untreated	Dab2	0.543044	6.17457	11.2094	0.000813858	0.00291354
LPS vs Untreated	Plxdc2	-0.298958	9.87428	11.1933	0.000820951	0.00292557
LPS vs Untreated	Chuk	-0.404197	9.63117	11.1824	0.000825767	0.00292942
LPS vs Untreated	Dlg1	-0.225709	11.1777	11.1643	0.000833842	0.00294474
LPS vs Untreated	Bcl2l2	-0.18095	11.486	11.0952	0.000865519	0.0030429
LPS vs Untreated	P2rx7	-0.388037	7.44348	11.0174	0.0009026	0.00314572
LPS vs Untreated	F3	0.308241	10.4799	11.017	0.00090279	0.00314572
LPS vs Untreated	Cd47	-0.181025	12.1261	10.9845	0.000918748	0.00318716
LPS vs Untreated	Plekhb1	-0.191971	12.7363	10.7806	0.00102571	0.00354255
LPS vs Untreated	Cyp7b1	0.287617	8.50261	10.6646	0.00109204	0.00375507
LPS vs Untreated	Rab7	-0.146683	13.005	10.5671	0.0011512	0.00394123
LPS vs Untreated	Tnfrsf17	-0.871722	4.28729	10.3625	0.00128602	0.00438364
LPS vs Untreated	Apc	-0.197286	12.5503	10.3054	0.00132644	0.00450186
LPS vs Untreated	Setd1a	-0.262558	9.28052	10.2864	0.00134016	0.0045288
LPS vs Untreated	Lfng	0.269447	9.28775	10.2751	0.00134836	0.00453697
LPS vs Untreated	C3	1.81012	7.65541	10.2271	0.00138393	0.00463675
LPS vs Untreated	Lamp2	0.185023	11.5914	10.1961	0.00140738	0.00469525
LPS vs Untreated	Kdm5b	-0.211661	10.5687	10.1223	0.00146485	0.00486628
LPS vs Untreated	Cd86	0.512287	6.20839	10.0472	0.0015258	0.00504738
LPS vs Untreated	Itgav	-0.242749	10.2095	10.0251	0.00154422	0.00508683
LPS vs Untreated	Ccdc127	-0.17915	10.6734	10.0094	0.0015574	0.00510878
LPS vs Untreated	Rsad2	0.900955	6.62199	9.90054	0.0016523	0.0053864
LPS vs Untreated	Hira	-0.248608	9.72139	9.89668	0.00165577	0.0053864
LPS vs Untreated	Setdb1	-0.369163	7.62932	9.83948	0.00170805	0.00553353
LPS vs Untreated	Cd36	-0.64729	5.32986	9.77473	0.00176927	0.00570826
LPS vs Untreated	Hdac4	-0.296394	9.00668	9.73964	0.00180337	0.00579442
LPS vs Untreated	Pik3ca	-0.197753	10.2063	9.71286	0.00182984	0.00585547
LPS vs Untreated	Fyn	-0.179764	11.2362	9.68559	0.00185719	0.00591886
LPS vs Untreated	Pik3r1	0.184539	11.4165	9.60526	0.00194021	0.00615838
LPS vs Untreated	Brd4	-0.200705	10.5517	9.5456	0.0020043	0.00633616
LPS vs Untreated	Gadd45a	-0.403694	8.27038	9.53376	0.00201726	0.00635154
LPS vs Untreated	Rhoa	-0.141414	11.6038	9.42916	0.00213562	0.00668074
LPS vs Untreated	Cd24a	-0.3887	7.64203	9.42638	0.00213886	0.00668074
LPS vs Untreated	Trim47	0.331603	7.60689	9.40961	0.00215851	0.00671536
LPS vs Untreated	Setd2	-0.226542	10.7039	9.37282	0.00220226	0.00680711
LPS vs Untreated	Trem2	-0.587156	7.8441	9.37024	0.00220537	0.00680711
LPS vs Untreated	Nqo1	0.344515	7.38398	9.33283	0.00225085	0.00689914
LPS vs Untreated	Becn1	-0.143343	11.956	9.33125	0.00225278	0.00689914
LPS vs Untreated	Oas1g	0.803336	4.4512	9.29076	0.00230313	0.00702034
LPS vs Untreated	Kmt2c	-0.296193	9.6612	9.28509	0.00231026	0.00702034
LPS vs Untreated	Dot1l	-0.41358	7.39802	9.20309	0.00241607	0.00731351
LPS vs Untreated	Jag1	-0.385273	6.96874	9.19589	0.00242559	0.00731408
LPS vs Untreated	Icam2	0.447441	7.53571	9.03193	0.00265304	0.0079693
LPS vs Untreated	Igf2r	-0.284614	8.47066	8.71703	0.00315251	0.00943347
LPS vs Untreated	S1pr5	-0.380941	6.97448	8.69901	0.00318382	0.00949094
LPS vs Untreated	Prkaca	-0.13765	12.6158	8.68679	0.00320524	0.00951859
LPS vs Untreated	Casp1	0.485906	6.57202	8.67697	0.00322256	0.00953392
LPS vs Untreated	Iqsec1	-0.183823	12.1539	8.53361	0.00348647	0.0102759
LPS vs Untreated	Mbd3	-0.174913	10.4295	8.51049	0.00353106	0.0103479
LPS vs Untreated	Slamf9	0.615801	5.67107	8.50727	0.00353731	0.0103479
LPS vs Untreated	Itga6	0.334602	8.97814	8.46123	0.00362796	0.0105737
LPS vs Untreated	Casp8	0.480604	6.56835	8.45047	0.0036495	0.0105971
LPS vs Untreated	Ikbkb	-0.277851	9.41534	8.43116	0.00368844	0.0106706
LPS vs Untreated	Ehmt2	-0.129736	11.9952	8.31042	0.00394182	0.0113617
LPS vs Untreated	Kdm2a	-0.200855	10.1699	8.27517	0.0040191	0.011542
LPS vs Untreated	Ptms	-0.179402	13.578	8.2411	0.00409523	0.0117177
LPS vs Untreated	St3gal6	-0.297542	7.56712	8.2199	0.00414334	0.0117756
LPS vs Untreated	Irak2	-0.302107	8.21685	8.20911	0.00416806	0.0117756
LPS vs Untreated	H2afx	-0.195003	10.6116	8.20822	0.00417011	0.0117756
LPS vs Untreated	Sall1	-0.315014	9.19873	8.20586	0.00417552	0.0117756
LPS vs Untreated	Map2k4	-0.130189	11.9101	8.09475	0.00443937	0.0123909
LPS vs Untreated	Cidea	0.453905	6.20746	8.09434	0.00444038	0.0123909
LPS vs Untreated	Cd163	0.61087	5.26759	8.09403	0.00444113	0.0123909
LPS vs Untreated	Ralb	0.204267	9.06525	8.03985	0.00457593	0.0127217
LPS vs Untreated	Ncor1	-0.168698	11.0862	7.89998	0.00494354	0.0136952
LPS vs Untreated	Itgam	0.535938	7.65779	7.70358	0.00551113	0.0152138
LPS vs Untreated	Setd1b	-0.262488	9.7768	7.67053	0.00561298	0.0154406
LPS vs Untreated	Atr	-0.374336	7.47493	7.62436	0.00575852	0.0157856
LPS vs Untreated	Pak1	-0.168614	13.5314	7.61519	0.00578788	0.0158108
LPS vs Untreated	Slc44a1	-0.142992	11.0343	7.58817	0.00587527	0.0159938
LPS vs Untreated	Top2a	-0.50216	5.70534	7.57808	0.00590823	0.0160279
LPS vs Untreated	Egfr	-0.330229	7.48139	7.53518	0.00605056	0.0163574
LPS vs Untreated	Cytip	0.662883	4.91869	7.49088	0.00620123	0.016671
LPS vs Untreated	Nlgn1	-0.198362	11.2999	7.4886	0.00620909	0.016671
LPS vs Untreated	Hmgb1	-0.164057	11.525	7.27433	0.0069947	0.0187162
LPS vs Untreated	Siglecf	0.660143	4.53288	7.17883	0.00737688	0.0196717
LPS vs Untreated	Itgax	0.692715	4.29028	7.17185	0.00740562	0.0196814
LPS vs Untreated	Apoe	-0.163922	13.3342	7.15559	0.00747306	0.0197935
LPS vs Untreated	Slc10a6	0.801947	4.82798	7.10614	0.00768202	0.0202785
LPS vs Untreated	Kit	-0.242273	8.62904	6.98593	0.00821529	0.0216134
LPS vs Untreated	Man2b1	0.232094	9.30932	6.93012	0.00847559	0.0222236
LPS vs Untreated	Ltc4s	-0.60476	4.67748	6.91403	0.00855218	0.0223497
LPS vs Untreated	Tgfb1	0.333481	7.44327	6.90569	0.00859218	0.0223796
LPS vs Untreated	Fadd	-0.453763	5.61748	6.88324	0.00870077	0.0225874
LPS vs Untreated	Atg3	-0.14331	11.1756	6.8647	0.00879151	0.0227477
LPS vs Untreated	Mb21d1	0.535764	4.99758	6.80199	0.00910561	0.0234829
LPS vs Untreated	Pik3r5	0.633552	4.9839	6.70989	0.00958796	0.0246458
LPS vs Untreated	Tlr4	0.445563	5.69426	6.60634	0.0101616	0.026035
LPS vs Untreated	Bbc3	0.318429	6.94109	6.58191	0.010302	0.0263088
LPS vs Untreated	Cideb	-0.359988	6.66688	6.51097	0.0107211	0.02729
LPS vs Untreated	Gal3st1	-0.298512	7.27634	6.5031	0.0107686	0.0273224
LPS vs Untreated	Nrgn	-0.211105	13.8911	6.41032	0.0113459	0.0286941
LPS vs Untreated	Map3k1	-0.31394	7.4629	6.39577	0.0114392	0.0287857
LPS vs Untreated	Serpinf1	-0.317229	8.2599	6.39172	0.0114654	0.0287857
LPS vs Untreated	Kdm1a	-0.150398	10.6474	6.38287	0.0115227	0.0287857
LPS vs Untreated	Mapk10	-0.144543	12.8246	6.3819	0.011529	0.0287857
LPS vs Untreated	Ambra1	-0.167347	10.7509	6.36125	0.0116639	0.0290302
LPS vs Untreated	Ash2l	-0.200732	9.84539	6.35434	0.0117094	0.0290513
LPS vs Untreated	Fabp5	-0.174555	11.61	6.30971	0.0120079	0.0296977
LPS vs Untreated	Crebbp	-0.171883	11.3558	6.28321	0.0121887	0.0300502
LPS vs Untreated	Cotl1	0.210569	10.3205	6.2506	0.0124151	0.0305124
LPS vs Untreated	Kdm4b	-0.165065	9.93856	6.21928	0.0126366	0.0309597
LPS vs Untreated	Cxcl9	0.581473	5.20009	6.19834	0.012787	0.0312305
LPS vs Untreated	Crem	-0.291984	8.03326	6.19115	0.012839	0.0312603
LPS vs Untreated	Nrp2	-0.268498	8.25663	6.08496	0.0136337	0.0330924
LPS vs Untreated	Tubb4a	-0.167821	11.774	6.02752	0.0140845	0.0340809
LPS vs Untreated	Spint1	0.430442	5.71019	6.00938	0.0142301	0.0343273
LPS vs Untreated	Pik3cd	0.231953	8.35345	5.96946	0.0145558	0.0350053
LPS vs Untreated	Pole	0.467409	5.35299	5.92786	0.0149034	0.0357195
LPS vs Untreated	Slc2a1	0.286885	9.18225	5.92307	0.0149439	0.0357195
LPS vs Untreated	Anapc15	-0.19223	9.04884	5.9041	0.0151057	0.0359965
LPS vs Untreated	Cnot10	-0.170732	9.57372	5.83292	0.015729	0.0373683
LPS vs Untreated	Dnmt1	-0.210634	8.13846	5.73484	0.0166316	0.0393932
LPS vs Untreated	Il3ra	0.642798	4.39984	5.72091	0.016764	0.0395873
LPS vs Untreated	Dicer1	-0.231627	9.22099	5.65091	0.0174463	0.0410749
LPS vs Untreated	POS_B	-0.16066	12.8789	5.61849	0.017772	0.0417163
LPS vs Untreated	Brd3	-0.152113	9.65476	5.58254	0.0181404	0.042454
LPS vs Untreated	Kir3dl1	0.757571	3.67729	5.5252	0.0187445	0.0437372
LPS vs Untreated	Mal	-0.206878	11.3911	5.4395	0.0196862	0.0457983
LPS vs Untreated	Suz12	-0.138631	10.5671	5.3578	0.0206298	0.0478513
LPS vs Untreated	Entpd2	0.256684	7.14797	5.35142	0.0207054	0.0478849
LPS vs Untreated	Prf1	0.662719	4.01889	5.3232	0.0210433	0.0485234
LPS vs Untreated	Hspb1	0.424165	8.35887	5.2941	0.0213978	0.0491961
LPS vs Untreated	Lmnb1	-0.266586	7.49933	5.27007	0.0216952	0.049734
LPS vs Untreated	Dapk1	0.177462	10.8811	5.26021	0.0218184	0.0498706
Dox & LPS vs Untreated	C5ar1	2.45479	7.45949	361.075	1.64272e-80	1.28789e-77
Dox & LPS vs Untreated	Cp	2.6468	10.152	272.133	3.89013e-61	1.52493e-58
Dox & LPS vs Untreated	Timp1	4.52805	7.69006	256.854	8.32159e-58	2.17471e-55
Dox & LPS vs Untreated	Hcar2	2.89517	5.90511	244.629	3.84928e-55	7.54458e-53
Dox & LPS vs Untreated	Ifitm3	3.08319	11.0752	233.99	8.04096e-53	1.26082e-50
Dox & LPS vs Untreated	Srgn	1.89937	9.27851	206.014	1.01749e-46	1.32952e-44
Dox & LPS vs Untreated	Msr1	4.32682	7.90273	198.77	3.87515e-45	4.34016e-43
Dox & LPS vs Untreated	Igsf6	3.23323	6.67573	198.135	5.33107e-45	5.22445e-43
Dox & LPS vs Untreated	Ccl2	4.1532	7.4923	197.224	8.42773e-45	7.34149e-43
Dox & LPS vs Untreated	Tgm2	1.76493	8.4131	195.814	1.71162e-44	1.34191e-42
Dox & LPS vs Untreated	Serpina3n	2.30208	10.1558	192.33	9.85602e-44	6.8388e-42
Dox & LPS vs Untreated	Ifitm2	1.97046	9.54597	192.21	1.04676e-43	6.8388e-42
Dox & LPS vs Untreated	Serping1	2.0505	8.45113	190.635	2.31074e-43	1.39356e-41
Dox & LPS vs Untreated	Zbp1	2.96407	6.76831	173.591	1.21565e-39	6.80764e-38
Dox & LPS vs Untreated	Ch25h	3.00395	5.42737	171.438	3.5904e-39	1.87658e-37
Dox & LPS vs Untreated	Gpr34	-2.69801	8.03711	166.144	5.14576e-38	2.52142e-36
Dox & LPS vs Untreated	Irf7	2.72218	7.2665	161.863	4.43219e-37	2.04402e-35
Dox & LPS vs Untreated	Ugt8a	-1.31033	9.85456	161.289	5.91543e-37	2.5765e-35
Dox & LPS vs Untreated	C3ar1	1.84533	7.48434	155.518	1.07881e-35	4.45149e-34
Dox & LPS vs Untreated	Nfkb2	1.87259	6.27353	154.135	2.16384e-35	8.48225e-34
Dox & LPS vs Untreated	Gpr84	2.57715	6.47438	149.752	1.96439e-34	7.33372e-33
Dox & LPS vs Untreated	Tlr2	2.99682	5.90941	145.28	1.86533e-33	6.64736e-32
Dox & LPS vs Untreated	Bdnf	-1.78451	8.42914	141.981	9.81591e-33	3.34594e-31
Dox & LPS vs Untreated	Bcl2a1a	2.60261	7.62737	141.561	1.21308e-32	3.96273e-31
Dox & LPS vs Untreated	Ms4a4a	2.30638	6.67514	139.398	3.60443e-32	1.13035e-30
Dox & LPS vs Untreated	Ncf1	1.53802	7.53117	136.989	1.21259e-31	3.65643e-30
Dox & LPS vs Untreated	Cd14	2.33753	6.63173	136.1	1.89686e-31	5.50792e-30
Dox & LPS vs Untreated	Ccl7	2.80063	4.83433	135.936	2.06082e-31	5.77029e-30
Dox & LPS vs Untreated	C4a	1.91169	9.31287	131.923	1.55552e-30	4.20526e-29
Dox & LPS vs Untreated	Ly6a	1.87653	11.1378	127.421	1.50256e-29	3.9267e-28
Dox & LPS vs Untreated	P2ry12	-2.39593	8.8595	127.167	1.70787e-29	4.31926e-28
Dox & LPS vs Untreated	Psmb8	2.21825	8.25684	125.787	3.42262e-29	8.38541e-28
Dox & LPS vs Untreated	Steap4	4.01658	6.59601	125.159	4.6985e-29	1.1098e-27
Dox & LPS vs Untreated	Fcer1g	1.40985	8.06162	125.111	4.81292e-29	1.1098e-27
Dox & LPS vs Untreated	Osmr	2.0966	8.05011	122.865	1.49271e-28	3.34366e-27
Dox & LPS vs Untreated	Opalin	-1.34958	9.30347	118.076	1.66865e-27	3.63394e-26
Dox & LPS vs Untreated	Ccl5	5.08841	8.00518	117.749	1.96767e-27	4.16934e-26
Dox & LPS vs Untreated	Cxcl10	3.61729	6.50743	116.16	4.38389e-27	9.04465e-26
Dox & LPS vs Untreated	Lilrb4a	2.36505	6.55924	112.796	2.39184e-26	4.80822e-25
Dox & LPS vs Untreated	Casp4	2.18947	5.57838	112.672	2.54613e-26	4.99041e-25
Dox & LPS vs Untreated	Gbp2	3.63051	8.47195	110.876	6.29958e-26	1.2046e-24
Dox & LPS vs Untreated	Homer1	-0.951715	12.4879	110.055	9.53193e-26	1.77929e-24
Dox & LPS vs Untreated	Tgfbr1	-0.784935	9.24192	109	1.62274e-25	2.95867e-24
Dox & LPS vs Untreated	Tnfrsf1a	1.42343	8.25401	104.453	1.60927e-24	2.86743e-23
Dox & LPS vs Untreated	Msn	1.11254	7.99924	103.082	3.21636e-24	5.60361e-23
Dox & LPS vs Untreated	Lingo1	-0.863921	12.1962	102.13	5.20002e-24	8.86264e-23
Dox & LPS vs Untreated	Slfn8	1.996	5.83076	95.5625	1.43294e-22	2.39027e-21
Dox & LPS vs Untreated	Pilra	2.3882	6.18172	94.928	1.9744e-22	3.22486e-21
Dox & LPS vs Untreated	Pros1	0.982636	7.98477	92.8115	5.75186e-22	9.20297e-21
Dox & LPS vs Untreated	Spp1	2.15057	9.24053	91.8571	9.31691e-22	1.46089e-20
Dox & LPS vs Untreated	Cdkn1a	2.09716	10.1263	88.6471	4.71912e-21	7.2545e-20
Dox & LPS vs Untreated	Mfge8	-0.773351	9.32431	83.847	5.34576e-20	8.05976e-19
Dox & LPS vs Untreated	Lcn2	6.59961	12.8909	83.1229	7.7109e-20	1.14063e-18
Dox & LPS vs Untreated	Irf1	1.40413	8.05367	80.0279	3.69167e-19	5.35976e-18
Dox & LPS vs Untreated	Marco	4.13082	6.1834	79.2199	5.55664e-19	7.92073e-18
Dox & LPS vs Untreated	Birc3	1.56424	6.08932	78.2961	8.86982e-19	1.24177e-17
Dox & LPS vs Untreated	Pllp	-1.33887	7.38601	77.6646	1.22112e-18	1.67958e-17
Dox & LPS vs Untreated	Aldh1l1	0.567888	10.1261	77.1551	1.58046e-18	2.13634e-17
Dox & LPS vs Untreated	Maff	2.2304	5.68879	75.2226	4.20531e-18	5.58808e-17
Dox & LPS vs Untreated	Lrg1	1.84823	6.13477	71.1594	3.29496e-17	4.30542e-16
Dox & LPS vs Untreated	Lyn	0.894407	7.45467	69.9051	6.22264e-17	7.99762e-16
Dox & LPS vs Untreated	Csf2rb	1.81073	5.33924	69.3348	8.30913e-17	1.0507e-15
Dox & LPS vs Untreated	Plxnb3	-0.946791	7.36932	67.7263	1.87842e-16	2.33759e-15
Dox & LPS vs Untreated	Fkbp5	1.49628	9.14427	66.3379	3.79886e-16	4.6536e-15
Dox & LPS vs Untreated	Cxcl9	1.66649	5.20009	66.2962	3.87999e-16	4.67986e-15
Dox & LPS vs Untreated	Il1a	1.87614	5.68732	66.2358	4.00087e-16	4.75254e-15
Dox & LPS vs Untreated	C1qb	1.05242	11.1604	65.0151	7.43275e-16	8.69743e-15
Dox & LPS vs Untreated	Agt	1.51745	8.73327	63.1585	1.90722e-15	2.19891e-14
Dox & LPS vs Untreated	Csf1	0.679447	9.21008	62.3703	2.84587e-15	3.23357e-14
Dox & LPS vs Untreated	Fcgr1	1.3691	7.79824	62.1044	3.25715e-15	3.64801e-14
Dox & LPS vs Untreated	Tubb3	-0.485438	12.6701	61.8443	3.71718e-15	4.1046e-14
Dox & LPS vs Untreated	Stat1	0.999582	8.64755	61.7367	3.92595e-15	4.27493e-14
Dox & LPS vs Untreated	Nfkbia	1.22164	7.45973	61.5216	4.37921e-15	4.70315e-14
Dox & LPS vs Untreated	Padi2	-1.07612	8.48969	61.3854	4.69283e-15	4.97186e-14
Dox & LPS vs Untreated	Il1r2	2.32462	5.71999	61.1066	5.40652e-15	5.65162e-14
Dox & LPS vs Untreated	Il1b	1.7239	5.26732	60.612	6.95103e-15	7.17053e-14
Dox & LPS vs Untreated	Ddx58	1.1192	7.68997	60.3538	7.92532e-15	8.06941e-14
Dox & LPS vs Untreated	Shank3	-0.485222	10.3834	60.0286	9.34871e-15	9.39666e-14
Dox & LPS vs Untreated	Myd88	0.921558	7.1446	59.4884	1.23014e-14	1.2208e-13
Dox & LPS vs Untreated	Grm3	-0.641404	11.6402	59.4004	1.28642e-14	1.2607e-13
Dox & LPS vs Untreated	Kcnj10	-0.495566	11.3704	59.3489	1.32051e-14	1.27812e-13
Dox & LPS vs Untreated	Chn2	-0.527942	9.47663	59.118	1.48494e-14	1.41974e-13
Dox & LPS vs Untreated	Il2rg	1.54124	6.39107	58.9766	1.59556e-14	1.49541e-13
Dox & LPS vs Untreated	Prkar2b	-0.583648	11.2587	58.9684	1.60223e-14	1.49541e-13
Dox & LPS vs Untreated	Il1rn	2.71093	4.88463	58.8036	1.7422e-14	1.59767e-13
Dox & LPS vs Untreated	Ccl3	2.38711	5.9869	58.792	1.75255e-14	1.59767e-13
Dox & LPS vs Untreated	Socs3	1.74424	5.43074	57.1571	4.02351e-14	3.62578e-13
Dox & LPS vs Untreated	Dusp7	-0.511723	11.0818	57.1204	4.09933e-14	3.65213e-13
Dox & LPS vs Untreated	Stmn1	-0.38189	14.1952	57.088	4.16739e-14	3.67105e-13
Dox & LPS vs Untreated	Mog	-0.721063	9.71924	56.3223	6.15147e-14	5.35862e-13
Dox & LPS vs Untreated	Il1r1	1.21155	7.51004	55.2197	1.07785e-13	9.28605e-13
Dox & LPS vs Untreated	Gjb1	-0.89912	8.27546	54.9139	1.25925e-13	1.0731e-12
Dox & LPS vs Untreated	Ifi30	1.36157	7.61528	53.4356	2.67217e-13	2.25266e-12
Dox & LPS vs Untreated	Cd244	1.76927	4.71426	53.1312	3.12002e-13	2.60223e-12
Dox & LPS vs Untreated	Mvp	1.14664	7.49766	52.8294	3.63812e-13	3.00241e-12
Dox & LPS vs Untreated	C1qa	1.02838	10.7759	52.4697	4.36944e-13	3.56837e-12
Dox & LPS vs Untreated	Pacsin1	-0.473634	12.7692	51.9906	5.57677e-13	4.50741e-12
Dox & LPS vs Untreated	Fgf13	-0.365687	12.1554	51.651	6.62978e-13	5.30382e-12
Dox & LPS vs Untreated	Slc2a5	-1.42539	6.30838	49.8363	1.67119e-12	1.32345e-11
Dox & LPS vs Untreated	Fas	1.18889	5.94962	49.0229	2.5299e-12	1.98344e-11
Dox & LPS vs Untreated	Pilrb1	1.95352	4.26922	48.7307	2.9364e-12	2.27934e-11
Dox & LPS vs Untreated	Asph	-0.322066	11.938	48.3192	3.62194e-12	2.78392e-11
Dox & LPS vs Untreated	H2-T23	1.03771	6.72679	46.3266	1.00094e-11	7.61882e-11
Dox & LPS vs Untreated	Slamf8	1.61289	4.52044	44.3759	2.71004e-11	2.04295e-10
Dox & LPS vs Untreated	Lrrc25	1.37981	5.10736	44.3564	2.73716e-11	2.04375e-10
Dox & LPS vs Untreated	Ldlrad3	-0.627251	7.99526	44.2122	2.9464e-11	2.17923e-10
Dox & LPS vs Untreated	Tgm1	2.09311	4.35801	44.041	3.21573e-11	2.3562e-10
Dox & LPS vs Untreated	Ptpn6	0.975509	6.91645	43.4101	4.43901e-11	3.2224e-10
Dox & LPS vs Untreated	Nlrp3	1.11351	5.9955	43.202	4.93697e-11	3.551e-10
Dox & LPS vs Untreated	Ptx3	1.83142	5.48392	42.6578	6.52033e-11	4.64722e-10
Dox & LPS vs Untreated	Rsad2	1.6632	6.62199	42.511	7.02841e-11	4.96421e-10
Dox & LPS vs Untreated	Fpr1	1.79252	4.79717	41.9252	9.48343e-11	6.6384e-10
Dox & LPS vs Untreated	Cx3cl1	-0.622483	10.7983	41.397	1.24249e-10	8.62046e-10
Dox & LPS vs Untreated	Vav1	0.844612	7.1877	40.5208	1.9453e-10	1.33782e-09
Dox & LPS vs Untreated	Mapt	-0.366777	12.0022	40.4402	2.02723e-10	1.38204e-09
Dox & LPS vs Untreated	Mmp12	3.17736	6.13877	39.8213	2.78288e-10	1.87571e-09
Dox & LPS vs Untreated	Cd109	1.02535	5.95845	39.8099	2.79921e-10	1.87571e-09
Dox & LPS vs Untreated	C3	3.18009	7.65541	39.763	2.86726e-10	1.90502e-09
Dox & LPS vs Untreated	Myc	0.68599	7.33935	39.7366	2.90635e-10	1.91477e-09
Dox & LPS vs Untreated	Sesn1	0.50153	10.3832	38.8198	4.64781e-10	3.03657e-09
Dox & LPS vs Untreated	Lacc1	0.771724	7.20803	37.7602	7.99963e-10	5.18323e-09
Dox & LPS vs Untreated	Il6ra	0.818727	7.0801	37.512	9.08501e-10	5.83823e-09
Dox & LPS vs Untreated	Ninj2	-1.42557	4.79416	37.3725	9.75885e-10	6.22028e-09
Dox & LPS vs Untreated	Ifih1	0.650106	7.36255	36.3312	1.66474e-09	1.05255e-08
Dox & LPS vs Untreated	Fa2h	-0.563484	8.43839	36.1984	1.78214e-09	1.11776e-08
Dox & LPS vs Untreated	Plp1	-0.45648	14.3055	36.1638	1.81407e-09	1.12876e-08
Dox & LPS vs Untreated	Timeless	0.71264	6.93997	35.964	2.00997e-09	1.2408e-08
Dox & LPS vs Untreated	Akt2	-0.604241	9.23849	35.4273	2.64743e-09	1.62155e-08
Dox & LPS vs Untreated	Slc10a6	1.59033	4.82798	35.3371	2.77297e-09	1.68528e-08
Dox & LPS vs Untreated	Irak3	1.17657	6.26163	35.042	3.22672e-09	1.94596e-08
Dox & LPS vs Untreated	Fscn1	-0.489659	11.9319	35.0183	3.26627e-09	1.95477e-08
Dox & LPS vs Untreated	Arid1a	-0.348128	10.047	34.4951	4.27324e-09	2.53804e-08
Dox & LPS vs Untreated	Nwd1	-0.548803	9.39667	34.0796	5.29035e-09	3.11852e-08
Dox & LPS vs Untreated	Rab6b	-0.327895	13.3299	33.3885	7.54703e-09	4.41557e-08
Dox & LPS vs Untreated	Cd300lf	1.5426	4.58645	33.2702	8.02028e-09	4.6577e-08
Dox & LPS vs Untreated	Gria4	-0.366169	11.2423	33.0054	9.19013e-09	5.29784e-08
Dox & LPS vs Untreated	Crip1	-0.671735	8.45477	32.7991	1.0219e-08	5.84795e-08
Dox & LPS vs Untreated	Tmem88b	-0.560122	8.71116	32.211	1.38305e-08	7.8573e-08
Dox & LPS vs Untreated	Egr1	-1.43013	12.4244	32.0743	1.4839e-08	8.36964e-08
Dox & LPS vs Untreated	Tlr7	0.859212	6.11272	31.915	1.61071e-08	9.01998e-08
Dox & LPS vs Untreated	Fcgr3	1.01181	7.02755	31.418	2.08041e-08	1.15676e-07
Dox & LPS vs Untreated	Ldha	-0.286384	12.7992	31.3103	2.19906e-08	1.21413e-07
Dox & LPS vs Untreated	Ncor2	-0.348363	10.3446	31.0399	2.52778e-08	1.38586e-07
Dox & LPS vs Untreated	Ikbke	1.12627	5.12103	31.0034	2.57574e-08	1.40235e-07
Dox & LPS vs Untreated	Pik3r2	-0.331459	11.8255	30.6351	3.11411e-08	1.67893e-07
Dox & LPS vs Untreated	Siglec1	1.25194	4.6819	30.6273	3.12658e-08	1.67893e-07
Dox & LPS vs Untreated	Trem2	-1.04715	7.8441	29.7697	4.86546e-08	2.59491e-07
Dox & LPS vs Untreated	Tgfa	-0.528457	9.00683	29.5432	5.46841e-08	2.89678e-07
Dox & LPS vs Untreated	Cnp	-0.407667	12.7925	29.0305	7.12459e-08	3.74878e-07
Dox & LPS vs Untreated	Oas1g	1.26608	4.4512	28.6735	8.56661e-08	4.47748e-07
Dox & LPS vs Untreated	Fgl2	0.78899	6.27008	28.6379	8.72561e-08	4.53038e-07
Dox & LPS vs Untreated	Nlgn2	-0.325478	12.5322	28.5405	9.17583e-08	4.7328e-07
Dox & LPS vs Untreated	Rala	-0.340355	10.1596	27.9272	1.25968e-07	6.45482e-07
Dox & LPS vs Untreated	Mef2c	-0.334993	14.0116	27.7326	1.39299e-07	7.09156e-07
Dox & LPS vs Untreated	Reln	-0.457016	9.52007	27.2449	1.79251e-07	9.06662e-07
Dox & LPS vs Untreated	Emp1	0.957266	5.96178	27.2113	1.82394e-07	9.16645e-07
Dox & LPS vs Untreated	Fcgr2b	0.899372	7.92661	26.9182	2.12255e-07	1.05992e-06
Dox & LPS vs Untreated	Bin1	-0.298735	11.2776	26.8881	2.15586e-07	1.06974e-06
Dox & LPS vs Untreated	Hspb1	0.890978	8.35887	26.8705	2.17552e-07	1.07271e-06
Dox & LPS vs Untreated	Enpp6	-0.846981	6.41043	26.711	2.36273e-07	1.15774e-06
Dox & LPS vs Untreated	Hmgb1	-0.300205	11.525	26.5711	2.54013e-07	1.23693e-06
Dox & LPS vs Untreated	C1qc	0.718412	10.3568	25.5112	4.39814e-07	2.12848e-06
Dox & LPS vs Untreated	Bnip3	0.254934	11.9722	25.1298	5.35975e-07	2.57794e-06
Dox & LPS vs Untreated	Tmem64	-0.307957	11.1932	25.0747	5.5151e-07	2.63649e-06
Dox & LPS vs Untreated	Dlg4	-0.27616	13.3497	25.0127	5.69531e-07	2.70613e-06
Dox & LPS vs Untreated	Cd86	0.744309	6.20839	24.8467	6.20737e-07	2.93167e-06
Dox & LPS vs Untreated	Tnfrsf25	-1.55052	5.90414	24.767	6.4696e-07	3.03722e-06
Dox & LPS vs Untreated	Nefl	-0.298688	11.3532	24.651	6.87107e-07	3.2065e-06
Dox & LPS vs Untreated	Ctsf	0.265076	10.7219	24.531	7.31235e-07	3.39224e-06
Dox & LPS vs Untreated	Prkar2a	-0.247764	10.8273	24.3986	7.83245e-07	3.61214e-06
Dox & LPS vs Untreated	Tnf	1.37189	4.84712	24.226	8.56673e-07	3.92767e-06
Dox & LPS vs Untreated	Fcrls	-1.03477	7.5768	23.4125	1.3073e-06	5.95884e-06
Dox & LPS vs Untreated	Smarca4	-0.341788	11.076	23.3274	1.36638e-06	6.19216e-06
Dox & LPS vs Untreated	Hmox1	0.687675	6.51385	23.1495	1.49882e-06	6.75328e-06
Dox & LPS vs Untreated	Dlg1	-0.31144	11.1777	23.1069	1.53241e-06	6.86518e-06
Dox & LPS vs Untreated	Grin2b	-0.427547	12.1703	22.9744	1.64172e-06	7.31313e-06
Dox & LPS vs Untreated	Ccni	-0.233542	11.9805	22.847	1.75426e-06	7.7703e-06
Dox & LPS vs Untreated	Cd47	-0.249568	12.1261	22.7234	1.87073e-06	8.23962e-06
Dox & LPS vs Untreated	Jam2	-0.3446	9.87408	22.6992	1.89449e-06	8.29764e-06
Dox & LPS vs Untreated	Ltbr	0.625023	7.04546	22.5533	2.04398e-06	8.90266e-06
Dox & LPS vs Untreated	Prkar1a	-0.204402	13.558	22.3188	2.3093e-06	1.00027e-05
Dox & LPS vs Untreated	Amigo2	0.546056	8.22099	22.1589	2.50992e-06	1.0812e-05
Dox & LPS vs Untreated	Syn2	-0.249786	13.0946	22.0532	2.65193e-06	1.13581e-05
Dox & LPS vs Untreated	Trpm4	-0.705699	6.528	22.0433	2.66568e-06	1.13581e-05
Dox & LPS vs Untreated	Pak1	-0.27432	13.5314	22.0034	2.72167e-06	1.1534e-05
Dox & LPS vs Untreated	Calr	-0.405311	13.7566	21.986	2.74653e-06	1.15768e-05
Dox & LPS vs Untreated	Mmp14	0.580319	7.73005	21.6102	3.34079e-06	1.40063e-05
Dox & LPS vs Untreated	Plxdc2	-0.40317	9.87428	21.5692	3.41293e-06	1.42327e-05
Dox & LPS vs Untreated	Prkce	-0.289994	12.8374	21.5064	3.52645e-06	1.46282e-05
Dox & LPS vs Untreated	Ash2l	-0.355018	9.84539	21.2436	4.04456e-06	1.66891e-05
Dox & LPS vs Untreated	Ctss	0.600135	10.2879	21.1981	4.14184e-06	1.70011e-05
Dox & LPS vs Untreated	Ppp3cb	-0.190736	12.9357	21.1778	4.18587e-06	1.70923e-05
Dox & LPS vs Untreated	Ptprc	0.824186	6.40887	20.9573	4.69633e-06	1.90773e-05
Dox & LPS vs Untreated	Csnk2a2	-0.264249	10.3094	20.8801	4.88952e-06	1.97163e-05
Dox & LPS vs Untreated	Lfng	0.363378	9.28775	20.8716	4.9111e-06	1.97163e-05
Dox & LPS vs Untreated	Tmcc3	-0.314968	9.07562	20.8646	4.92908e-06	1.97163e-05
Dox & LPS vs Untreated	Sall1	-0.488498	9.19873	20.8297	5.01991e-06	1.99777e-05
Dox & LPS vs Untreated	Ehmt2	-0.196283	11.9952	20.6237	5.59001e-06	2.21342e-05
Dox & LPS vs Untreated	Ptgs2	0.774494	8.18616	20.4325	6.17731e-06	2.43367e-05
Dox & LPS vs Untreated	Prkaca	-0.202241	12.6158	20.4155	6.23236e-06	2.44308e-05
Dox & LPS vs Untreated	Vim	0.607431	9.74297	20.3943	6.30168e-06	2.45797e-05
Dox & LPS vs Untreated	Npl	0.610063	8.1487	20.0751	7.44613e-06	2.88998e-05
Dox & LPS vs Untreated	Cflar	0.394659	8.47287	19.599	9.5517e-06	3.68893e-05
Dox & LPS vs Untreated	Tyrobp	0.567125	9.18824	19.5589	9.75471e-06	3.74887e-05
Dox & LPS vs Untreated	Pik3r5	0.982482	4.9839	19.319	1.10598e-05	4.2297e-05
Dox & LPS vs Untreated	Pmp22	-0.503608	8.31366	19.2786	1.12963e-05	4.28026e-05
Dox & LPS vs Untreated	Map1lc3a	-0.35411	11.1172	19.2778	1.13012e-05	4.28026e-05
Dox & LPS vs Untreated	Sox10	-0.436848	8.07267	18.9716	1.32677e-05	5.00091e-05
Dox & LPS vs Untreated	Arc	-1.50259	10.4327	18.5867	1.62346e-05	6.0899e-05
Dox & LPS vs Untreated	Prkcq	-0.463478	7.30038	18.557	1.64897e-05	6.15614e-05
Dox & LPS vs Untreated	Apc	-0.252541	12.5503	18.4418	1.75173e-05	6.50881e-05
Dox & LPS vs Untreated	Atf3	1.01853	4.88802	17.9492	2.26876e-05	8.39015e-05
Dox & LPS vs Untreated	Tnfrsf17	-1.13548	4.28729	17.8373	2.40621e-05	8.85666e-05
Dox & LPS vs Untreated	Bnip3l	-0.2291	11.665	17.6353	2.67569e-05	9.80253e-05
Dox & LPS vs Untreated	Rab7	-0.180122	13.005	17.5304	2.82745e-05	0.000103103
Dox & LPS vs Untreated	Cytip	0.93075	4.91869	17.397	3.03299e-05	0.000110086
Dox & LPS vs Untreated	Grn	0.323035	10.0937	17.2922	3.20492e-05	0.000115791
Dox & LPS vs Untreated	Setd2	-0.295533	10.7039	17.2662	3.24909e-05	0.000116848
Dox & LPS vs Untreated	Lrrc3	-0.403344	8.40099	17.1039	3.53889e-05	0.000126689
Dox & LPS vs Untreated	Map2k1	-0.177143	13.0263	17.0897	3.56542e-05	0.000127059
Dox & LPS vs Untreated	Pdpn	0.534173	9.37213	17.0619	3.61806e-05	0.000128351
Dox & LPS vs Untreated	Traf3	-0.332491	8.87661	16.9596	3.81829e-05	0.000134844
Dox & LPS vs Untreated	Tnfrsf1b	0.605113	5.93164	16.8204	4.10899e-05	0.00014446
Dox & LPS vs Untreated	Braf	-0.267746	10.9775	16.7879	4.17992e-05	0.000146297
Dox & LPS vs Untreated	Bcas1	-0.286983	11.4102	16.598	4.61993e-05	0.000160979
Dox & LPS vs Untreated	Snca	-0.27276	11.693	16.5184	4.81804e-05	0.000167139
Dox & LPS vs Untreated	Bcl2	-0.453188	7.38017	16.4697	4.94336e-05	0.000170731
Dox & LPS vs Untreated	Cotl1	0.322428	10.3205	16.1984	5.70434e-05	0.000196149
Dox & LPS vs Untreated	Ncor1	-0.231615	11.0862	16.1486	5.85613e-05	0.000200264
Dox & LPS vs Untreated	Dnmt3a	-0.438617	8.63088	16.1425	5.8751e-05	0.000200264
Dox & LPS vs Untreated	Ptms	-0.239507	13.578	15.9994	6.33632e-05	0.000215051
Dox & LPS vs Untreated	Smarcd1	-0.342931	9.42548	15.9743	6.42081e-05	0.000216348
Dox & LPS vs Untreated	Pecam1	0.422095	9.03053	15.9676	6.44345e-05	0.000216348
Dox & LPS vs Untreated	Kit	-0.353426	8.62904	15.9636	6.45732e-05	0.000216348
Dox & LPS vs Untreated	Tnfrsf10b	0.715294	5.40564	15.72	7.34419e-05	0.000245015
Dox & LPS vs Untreated	Il3ra	0.964649	4.39984	15.4348	8.54e-05	0.000283702
Dox & LPS vs Untreated	Dab2	0.593992	6.17457	15.319	9.07972e-05	0.000300359
Dox & LPS vs Untreated	H2afx	-0.253597	10.6116	15.2359	9.48805e-05	0.000312548
Dox & LPS vs Untreated	Tubb4a	-0.253842	11.774	15.1837	9.75405e-05	0.000319965
Dox & LPS vs Untreated	Dot1l	-0.509078	7.39802	15.0916	0.000102419	0.00033457
Dox & LPS vs Untreated	Kat2a	-0.253836	10.2615	15.0366	0.000105446	0.000343028
Dox & LPS vs Untreated	Gusb	0.503055	7.37475	14.8714	0.000115096	0.000372874
Dox & LPS vs Untreated	Gpr62	-0.34186	8.2709	14.8575	0.000115947	0.000374083
Dox & LPS vs Untreated	Hpgds	-0.760437	6.73743	14.8391	0.000117084	0.000374855
Dox & LPS vs Untreated	Dst	-0.275171	10.4621	14.8381	0.000117142	0.000374855
Dox & LPS vs Untreated	Lsr	0.51955	8.53797	14.7359	0.000123669	0.000394132
Dox & LPS vs Untreated	Itgav	-0.282055	10.2095	14.6718	0.000127949	0.00040612
Dox & LPS vs Untreated	Rbfox3	-0.204479	12.7501	14.5075	0.0001396	0.000441315
Dox & LPS vs Untreated	Nrgn	-0.302034	13.8911	14.3572	0.000151204	0.000476079
Dox & LPS vs Untreated	Cd68	0.444542	8.27176	14.2869	0.000156952	0.000492201
Dox & LPS vs Untreated	Pik3ca	-0.22884	10.2063	14.2358	0.000161276	0.000503747
Dox & LPS vs Untreated	Mag	-0.313199	9.39494	14.1413	0.000169582	0.000527589
Dox & LPS vs Untreated	Setd1a	-0.291745	9.28052	13.9899	0.000183793	0.00056954
Dox & LPS vs Untreated	Irak4	0.507737	6.55581	13.9689	0.000185862	0.000573684
Dox & LPS vs Untreated	Atp6v0e	0.324342	8.61972	13.9389	0.000188852	0.000580628
Dox & LPS vs Untreated	P2rx7	-0.419076	7.44348	13.8767	0.000195199	0.000597797
Dox & LPS vs Untreated	Dnmt1	-0.315448	8.13846	13.8124	0.000201997	0.000616208
Dox & LPS vs Untreated	F3	0.324627	10.4799	13.7617	0.000207525	0.000630617
Dox & LPS vs Untreated	Kdm5b	-0.237158	10.5687	13.7228	0.000211865	0.000641321
Dox & LPS vs Untreated	Brd4	-0.228899	10.5517	13.5971	0.000226533	0.000683083
Dox & LPS vs Untreated	Islr2	0.288425	9.89805	13.4203	0.000248913	0.000747489
Dox & LPS vs Untreated	Becn1	-0.164495	11.956	13.4137	0.000249799	0.000747489
Dox & LPS vs Untreated	Trim47	0.376001	7.60689	13.4015	0.000251418	0.000749476
Dox & LPS vs Untreated	Nfe2l2	0.43842	6.55355	13.1102	0.000293691	0.000872173
Dox & LPS vs Untreated	Plekhb1	-0.200507	12.7363	12.8624	0.000335253	0.000991842
Dox & LPS vs Untreated	Coa5	-0.197662	10.6793	12.8385	0.000339567	0.00100083
Dox & LPS vs Untreated	Iqsec1	-0.214179	12.1539	12.7929	0.00034794	0.00102167
Dox & LPS vs Untreated	Pla2g4a	0.619565	6.34774	12.7074	0.000364202	0.00106417
Dox & LPS vs Untreated	Jarid2	-0.302139	8.80373	12.7027	0.00036513	0.00106417
Dox & LPS vs Untreated	Hdac2	-0.245203	11.2187	12.6287	0.000379878	0.00109743
Dox & LPS vs Untreated	Chuk	-0.41169	9.63117	12.6259	0.000380432	0.00109743
Dox & LPS vs Untreated	Kmt2a	-0.359107	10.0451	12.6244	0.000380742	0.00109743
Dox & LPS vs Untreated	Map2k4	-0.155545	11.9101	12.6145	0.00038277	0.00109924
Dox & LPS vs Untreated	Mapk10	-0.194336	12.8246	12.4745	0.000412551	0.00118044
Dox & LPS vs Untreated	Anapc15	-0.267565	9.04884	12.4508	0.000417821	0.00119117
Dox & LPS vs Untreated	Gdpd2	-0.44792	7.05736	12.256	0.000463777	0.0013174
Dox & LPS vs Untreated	Crem	-0.387039	8.03326	12.0096	0.000529265	0.00149799
Dox & LPS vs Untreated	Atr	-0.450497	7.47493	11.9377	0.000550087	0.00155133
Dox & LPS vs Untreated	Gal3st1	-0.388397	7.27634	11.9256	0.000553682	0.00155586
Dox & LPS vs Untreated	Tet1	-0.337685	8.41677	11.7484	0.000608953	0.00170507
Dox & LPS vs Untreated	Ltc4s	-0.764051	4.67748	11.6349	0.000647255	0.00180586
Dox & LPS vs Untreated	Kmt2c	-0.31908	9.6612	11.621	0.000652114	0.00181297
Dox & LPS vs Untreated	Hira	-0.255237	9.72139	11.5317	0.000684177	0.00189539
Dox & LPS vs Untreated	Hdac6	-0.255697	8.79988	11.4694	0.000707531	0.00195318
Dox & LPS vs Untreated	Ccdc127	-0.183655	10.6734	11.4623	0.000710231	0.00195376
Dox & LPS vs Untreated	Gria2	-0.284194	13.2604	11.4335	0.000721311	0.00197166
Dox & LPS vs Untreated	Olfml3	-0.906599	8.22298	11.4323	0.000721767	0.00197166
Dox & LPS vs Untreated	Atg3	-0.177189	11.1756	11.3741	0.000744753	0.00202738
Dox & LPS vs Untreated	Cd40	0.664723	5.12446	11.358	0.000751225	0.00203792
Dox & LPS vs Untreated	Mal	-0.285606	11.3911	11.3206	0.000766533	0.00207228
Dox & LPS vs Untreated	Rb1cc1	-0.174903	10.9283	11.2512	0.000795724	0.00214381
Dox & LPS vs Untreated	Top2a	-0.586179	5.70534	11.2168	0.000810615	0.00217645
Dox & LPS vs Untreated	Ralb	0.229836	9.06525	11.209	0.000814007	0.00217809
Dox & LPS vs Untreated	Casp8	0.52154	6.56835	11.1592	0.00083617	0.00222979
Dox & LPS vs Untreated	Spint1	0.550163	5.71019	11.1049	0.000860979	0.00228816
Dox & LPS vs Untreated	Fyn	-0.18377	11.2362	11.0476	0.000888022	0.00235206
Dox & LPS vs Untreated	Lamp2	0.182669	11.5914	11.0035	0.000909413	0.00240061
Dox & LPS vs Untreated	S100b	-0.210172	10.8444	10.9492	0.000936463	0.00246371
Dox & LPS vs Untreated	Rpl9	-0.163434	13.1024	10.9052	0.000958926	0.00251437
Dox & LPS vs Untreated	Rtn4rl1	-0.268502	9.78313	10.8638	0.000980635	0.00256273
Dox & LPS vs Untreated	Bcl2l2	-0.171241	11.486	10.8371	0.00099486	0.00258872
Dox & LPS vs Untreated	Smc1a	-0.213835	9.79587	10.8328	0.000997184	0.00258872
Dox & LPS vs Untreated	Dock1	-0.274251	8.8241	10.8047	0.00101244	0.00261964
Dox & LPS vs Untreated	Mre11a	-0.28876	8.33128	10.7359	0.00105075	0.00270982
Dox & LPS vs Untreated	Mr1	-0.41599	7.17689	10.7101	0.00106554	0.00273233
Dox & LPS vs Untreated	Jag1	-0.397842	6.96874	10.7085	0.00106645	0.00273233
Dox & LPS vs Untreated	Ppp3ca	-0.161758	14.4243	10.6104	0.00112455	0.00286519
Dox & LPS vs Untreated	Anxa1	0.479971	6.64474	10.6086	0.00112561	0.00286519
Dox & LPS vs Untreated	Clstn1	-0.201334	13.0374	10.5852	0.00113996	0.00289232
Dox & LPS vs Untreated	Tpd52	-0.15131	11.5011	10.4827	0.00120496	0.00304738
Dox & LPS vs Untreated	Slc17a7	-0.22471	13.8925	10.4503	0.00122628	0.00309133
Dox & LPS vs Untreated	Bmi1	-0.227202	9.16062	10.3519	0.00129343	0.00325015
Dox & LPS vs Untreated	Dapk1	0.234355	10.8811	10.1778	0.00142145	0.00356044
Dox & LPS vs Untreated	POS_B	-0.205933	12.8789	10.0773	0.0015011	0.00374797
Dox & LPS vs Untreated	Nfkbie	0.534762	5.97839	9.99326	0.00157114	0.0039104
Dox & LPS vs Untreated	Clic4	0.317804	10.1653	9.90792	0.00164569	0.00407675
Dox & LPS vs Untreated	Tgfb1	0.380832	7.44327	9.90491	0.00164838	0.00407675
Dox & LPS vs Untreated	Cyp7b1	0.264561	8.50261	9.84535	0.00170261	0.00419763
Dox & LPS vs Untreated	Kdm2a	-0.20822	10.1699	9.72216	0.00182059	0.00447443
Dox & LPS vs Untreated	Tlr4	0.507835	5.69426	9.67861	0.00186425	0.00456742
Dox & LPS vs Untreated	Fen1	0.311106	8.31662	9.66527	0.00187784	0.00458639
Dox & LPS vs Untreated	Btk	0.561987	5.51508	9.64853	0.00189503	0.00461399
Dox & LPS vs Untreated	Fabp5	-0.204051	11.61	9.49016	0.00206576	0.00501411
Dox & LPS vs Untreated	Parp1	-0.21058	10.0426	9.40267	0.0021667	0.00524288
Dox & LPS vs Untreated	Plcg2	0.366807	7.18288	9.37642	0.00219794	0.0053021
Dox & LPS vs Untreated	Kdm1a	-0.173762	10.6474	9.32879	0.00225582	0.00542504
Dox & LPS vs Untreated	POS_C	-0.181683	10.8793	9.22653	0.00238533	0.00571896
Dox & LPS vs Untreated	Cryba4	-0.720809	4.76575	9.17662	0.00245126	0.00585911
Dox & LPS vs Untreated	Itga6	0.331024	8.97814	9.1634	0.00246904	0.00588367
Dox & LPS vs Untreated	Vegfa	-0.327731	9.19678	9.12515	0.00252119	0.00598973
Dox & LPS vs Untreated	Irf6	-0.677937	4.73179	9.09034	0.00256963	0.00608637
Dox & LPS vs Untreated	Tmem119	-0.395327	9.29211	9.05423	0.00262088	0.00618906
Dox & LPS vs Untreated	Ikbkb	-0.276766	9.41534	8.98289	0.00272519	0.00641606
Dox & LPS vs Untreated	Serpinf1	-0.365481	8.2599	8.97182	0.00274175	0.00643573
Dox & LPS vs Untreated	Fos	-1.1825	8.97537	8.79511	0.0030204	0.00706863
Dox & LPS vs Untreated	Slc44a1	-0.146706	11.0343	8.74276	0.00310834	0.0072528
Dox & LPS vs Untreated	Ambra1	-0.186784	10.7509	8.65916	0.00325422	0.0075498
Dox & LPS vs Untreated	Hdc	0.786931	4.02514	8.65878	0.00325489	0.0075498
Dox & LPS vs Untreated	Mbd3	-0.167898	10.4295	8.61595	0.00333232	0.0077066
Dox & LPS vs Untreated	Sell	0.898694	5.08566	8.55343	0.00344872	0.00795233
Dox & LPS vs Untreated	Grin2a	-0.283484	9.25048	8.53287	0.0034879	0.0080191
Dox & LPS vs Untreated	Tmem100	-0.262958	8.12421	8.52148	0.0035098	0.00804585
Dox & LPS vs Untreated	Kdm4c	-0.255088	8.89049	8.47746	0.00359575	0.00821885
Dox & LPS vs Untreated	Mb21d1	0.570618	4.99758	8.47194	0.00360667	0.00821984
Dox & LPS vs Untreated	Tmem173	0.575381	5.83825	8.39758	0.00375721	0.00853813
Dox & LPS vs Untreated	Itgam	0.539956	7.65779	8.30955	0.00394372	0.00893606
Dox & LPS vs Untreated	Ppp3r2	-0.686382	4.57434	8.27352	0.00402273	0.00908883
Dox & LPS vs Untreated	Tbc1d4	-0.345243	6.81309	8.14068	0.00432831	0.00975113
Dox & LPS vs Untreated	Syp	-0.150227	13.6055	8.09237	0.0044452	0.00998577
Dox & LPS vs Untreated	Igsf10	0.468982	5.70531	8.07555	0.00448664	0.0100501
Dox & LPS vs Untreated	Ripk1	0.405289	6.16798	8.05475	0.00453845	0.0101372
Dox & LPS vs Untreated	Cd83	0.2626	9.01352	7.93267	0.00485501	0.0108134
Dox & LPS vs Untreated	Nlgn1	-0.19525	11.2999	7.87437	0.00501402	0.011136
Dox & LPS vs Untreated	Icam2	0.396475	7.53571	7.76359	0.00533099	0.0118065
Dox & LPS vs Untreated	Crebbp	-0.18217	11.3558	7.73521	0.00541542	0.0119597
Dox & LPS vs Untreated	Rac2	0.582715	4.98946	7.70659	0.00550196	0.0121167
Dox & LPS vs Untreated	Tnfsf10	0.601333	5.60898	7.66117	0.0056422	0.0123907
Dox & LPS vs Untreated	Cideb	-0.367933	6.66688	7.50885	0.00613966	0.0134078
Dox & LPS vs Untreated	Cnot10	-0.185095	9.57372	7.50649	0.00614771	0.0134078
Dox & LPS vs Untreated	Mcm5	-0.365755	7.33831	7.50387	0.00615665	0.0134078
Dox & LPS vs Untreated	Prkdc	-0.289815	8.03242	7.49745	0.00617863	0.0134184
Dox & LPS vs Untreated	Esam	0.249481	8.4195	7.41147	0.00648095	0.0140361
Dox & LPS vs Untreated	Creb1	-0.195559	9.22329	7.40521	0.00650352	0.0140462
Dox & LPS vs Untreated	Rpl36al	-0.160513	10.932	7.30131	0.00689045	0.014841
Dox & LPS vs Untreated	Suz12	-0.154121	10.5671	7.23178	0.00716241	0.0153845
Dox & LPS vs Untreated	Ago4	-0.475325	6.12061	7.21612	0.00722516	0.0154769
Dox & LPS vs Untreated	Camk4	-0.233425	12.2432	7.09699	0.00772133	0.0164946
Dox & LPS vs Untreated	Ppfia4	-0.247365	8.91993	7.04546	0.00794664	0.0169298
Dox & LPS vs Untreated	Il21r	0.713553	4.23396	6.95366	0.00836479	0.0177391
Dox & LPS vs Untreated	Gsn	-0.204859	10.337	6.95217	0.00837177	0.0177391
Dox & LPS vs Untreated	Il1rap	-0.192398	9.40403	6.92543	0.00849786	0.0179577
Dox & LPS vs Untreated	Eef2k	0.210276	9.19899	6.75782	0.00933375	0.0196711
Dox & LPS vs Untreated	Atg5	-0.161448	10.1457	6.73312	0.0094639	0.0198685
Dox & LPS vs Untreated	Casp1	0.412232	6.57202	6.73044	0.0094781	0.0198685
Dox & LPS vs Untreated	St3gal6	-0.255269	7.56712	6.71897	0.00953928	0.0199435
Dox & LPS vs Untreated	Prkacb	-0.148012	12.8918	6.71203	0.00957647	0.019968
Dox & LPS vs Untreated	Emcn	0.324423	7.75971	6.70078	0.0096371	0.0200411
Dox & LPS vs Untreated	Il10rb	-0.269336	8.15574	6.57393	0.0103483	0.0214631
Dox & LPS vs Untreated	Tnfsf12	-0.332234	6.88425	6.56066	0.0104258	0.0215668
Dox & LPS vs Untreated	Hat1	-0.160202	9.551	6.54661	0.0105084	0.0216805
Dox & LPS vs Untreated	Smarca5	-0.143146	11.5426	6.48386	0.0108858	0.0224002
Dox & LPS vs Untreated	Ccl4	0.675042	4.18076	6.40901	0.0113543	0.023303
Dox & LPS vs Untreated	Nfkb1	0.20731	8.50992	6.36488	0.0116401	0.0238272
Dox & LPS vs Untreated	C6	0.750494	3.9467	6.33404	0.0118442	0.024182
Dox & LPS vs Untreated	Nqo1	0.269816	7.38398	6.27835	0.0122222	0.0248888
Dox & LPS vs Untreated	Fancc	-0.315189	6.73203	6.26498	0.0123148	0.0250124
Dox & LPS vs Untreated	Mto1	-0.205573	9.1634	6.23755	0.012507	0.0253026
Dox & LPS vs Untreated	Bag3	0.322189	6.72235	6.23539	0.0125222	0.0253026
Dox & LPS vs Untreated	Setd1b	-0.226544	9.7768	6.21774	0.0126477	0.0254813
Dox & LPS vs Untreated	POS_A	-0.163785	14.5216	6.21383	0.0126756	0.0254813
Dox & LPS vs Untreated	Flt1	-0.335686	7.76982	6.16008	0.0130666	0.0261999
Dox & LPS vs Untreated	Abcc8	-0.264033	7.20284	6.11515	0.0134028	0.0268055
Dox & LPS vs Untreated	Pld1	0.292181	6.81174	6.10929	0.0134473	0.0268262
Dox & LPS vs Untreated	Bik	-0.663993	4.14985	6.04258	0.0139648	0.0277879
Dox & LPS vs Untreated	Tbr1	-0.264075	10.5652	6.01185	0.0142101	0.0282044
Dox & LPS vs Untreated	Hilpda	0.375716	6.39842	5.96259	0.0146126	0.0289299
Dox & LPS vs Untreated	Pik3r1	0.137652	11.4165	5.81112	0.0159251	0.0314491
Dox & LPS vs Untreated	Cd163	0.500311	5.26759	5.76373	0.0163603	0.0322273
Dox & LPS vs Untreated	Rhoa	-0.105092	11.6038	5.71608	0.0168102	0.0330306
Dox & LPS vs Untreated	Bak1	0.20563	8.36856	5.69448	0.0170184	0.0333144
Dox & LPS vs Untreated	Adamts16	-0.43811	5.26056	5.69229	0.0170396	0.0333144
Dox & LPS vs Untreated	Lst1	-0.537532	4.60598	5.65681	0.0173877	0.0339104
Dox & LPS vs Untreated	Ngfr	0.450458	5.68184	5.62912	0.0176645	0.0343647
Dox & LPS vs Untreated	Ets2	0.187133	10.9273	5.60567	0.0179024	0.034722
Dox & LPS vs Untreated	Slco2b1	-0.336581	7.52766	5.60232	0.0179367	0.034722
Dox & LPS vs Untreated	Grap	-0.301229	7.08678	5.59612	0.0180003	0.0347592
Dox & LPS vs Untreated	Hdac4	-0.212886	9.00668	5.58274	0.0181383	0.0349397
Dox & LPS vs Untreated	POS_D	-0.197649	8.94103	5.47918	0.0192443	0.0369793
Dox & LPS vs Untreated	Parp2	-0.178362	8.81087	5.38993	0.0202532	0.0387894
Dox & LPS vs Untreated	Xiap	-0.10282	11.6009	5.38718	0.0202853	0.0387894
Dox & LPS vs Untreated	Suv39h1	0.172367	9.30901	5.30949	0.0212096	0.0404582
Dox & LPS vs Untreated	Tmem144	-0.222198	7.6727	5.28593	0.0214985	0.0409097
Dox & LPS vs Untreated	S1pr5	-0.274967	6.97448	5.17114	0.0229652	0.0435949
Dox & LPS vs Untreated	St8sia6	0.313653	6.53946	5.16639	0.0230281	0.0436087
Dox & LPS vs Untreated	Kdm4b	-0.142701	9.93856	5.13481	0.0234506	0.0443019
Dox & LPS vs Untreated	Epg5	-0.199122	9.27137	5.12056	0.023644	0.0445598
Dox & LPS vs Untreated	Trem1	0.603173	4.0923	5.10933	0.0237975	0.0447416
Dox & LPS vs Untreated	Setd7	-0.261861	10.3544	5.06484	0.024416	0.0457945
Dox & LPS vs Untreated	Zfp367	-0.136378	9.75684	5.06057	0.0244762	0.045798
Dox & LPS vs Untreated	Setdb1	-0.25058	7.62932	5.04315	0.0247236	0.0461507
Dox & LPS vs Untreated	Brd3	-0.138082	9.65476	5.03784	0.0247993	0.0461821
Dox & LPS vs Untreated	Slamf9	0.457906	5.67107	5.01213	0.0251703	0.0467618
Dox & LPS vs Untreated	Topbp1	-0.21593	8.06214	4.9376	0.0262785	0.0487053
LPS vs Dox	C5ar1	2.46939	7.45949	218.122	2.323e-49	1.82123e-46
LPS vs Dox	Hcar2	3.08393	5.90511	146.992	7.8773e-34	3.0879e-31
LPS vs Dox	Cp	2.3418	10.152	134.996	3.30814e-31	8.64528e-29
LPS vs Dox	Timp1	4.2837	7.69006	125.664	3.64246e-29	7.13922e-27
LPS vs Dox	Opalin	-1.4952	9.30347	113.78	1.4561e-26	2.28317e-24
LPS vs Dox	Ugt8a	-1.21113	9.85456	108.217	2.40874e-25	3.14741e-23
LPS vs Dox	Msr1	4.14328	7.90273	106.844	4.81583e-25	5.21409e-23
LPS vs Dox	Ifitm3	2.65668	11.0752	106.647	5.3205e-25	5.21409e-23
LPS vs Dox	Serpina3n	2.04164	10.1558	96.6543	8.25527e-23	7.19126e-21
LPS vs Dox	Srgn	1.59695	9.27851	93.3606	4.35843e-22	3.41701e-20
LPS vs Dox	C3ar1	1.76842	7.48434	91.5735	1.07526e-21	7.66367e-20
LPS vs Dox	Tgm2	1.48458	8.4131	91.0334	1.41265e-21	9.22933e-20
LPS vs Dox	Igsf6	2.83455	6.67573	88.0291	6.44999e-21	3.88984e-19
LPS vs Dox	Ly6a	1.91318	11.1378	86.4179	1.45659e-20	8.15689e-19
LPS vs Dox	Ch25h	2.7828	5.42737	84.265	4.32717e-20	2.26167e-18
LPS vs Dox	Tgfbr1	-0.784837	9.24192	83.2806	7.11933e-20	3.48847e-18
LPS vs Dox	Ccl2	3.44691	7.4923	80.8627	2.41958e-19	1.11586e-17
LPS vs Dox	Gpr34	-1.96416	8.03711	79.6226	4.53216e-19	1.97401e-17
LPS vs Dox	Ifitm2	1.57197	9.54597	78.5613	7.75526e-19	3.20006e-17
LPS vs Dox	Irf7	2.35882	7.2665	73.4053	1.0558e-17	4.13873e-16
LPS vs Dox	Gpr84	2.28822	6.47438	69.6533	7.07009e-17	2.6395e-15
LPS vs Dox	Pllp	-1.42083	7.38601	68.2053	1.47327e-16	5.25021e-15
LPS vs Dox	Lilrb4a	2.44027	6.55924	67.6573	1.94536e-16	6.63114e-15
LPS vs Dox	Casp4	2.5117	5.57838	67.0898	2.59415e-16	8.47421e-15
LPS vs Dox	Fcer1g	1.25736	8.06162	66.6874	3.18165e-16	9.88014e-15
LPS vs Dox	P2ry12	-1.85577	8.8595	66.6294	3.27658e-16	9.88014e-15
LPS vs Dox	Mfge8	-0.796132	9.32431	66.0086	4.48956e-16	1.30363e-14
LPS vs Dox	Zbp1	2.33419	6.76831	65.4648	5.91616e-16	1.65652e-14
LPS vs Dox	Lcn2	8.63238	12.8909	64.8316	8.15823e-16	2.20554e-14
LPS vs Dox	Bcl2a1a	2.27464	7.62737	64.2728	1.0833e-15	2.83102e-14
LPS vs Dox	Ms4a4a	1.95797	6.67514	63.7434	1.41728e-15	3.58434e-14
LPS vs Dox	C4a	1.54948	9.31287	59.1701	1.44612e-14	3.543e-13
LPS vs Dox	Lingo1	-0.760352	12.1962	59.0509	1.53646e-14	3.65025e-13
LPS vs Dox	Ccl7	2.55795	4.83433	58.9345	1.63007e-14	3.75876e-13
LPS vs Dox	Ccl5	4.85162	8.00518	58.6013	1.93091e-14	4.32525e-13
LPS vs Dox	Kcnj10	-0.566356	11.3704	57.6403	3.1471e-14	6.85369e-13
LPS vs Dox	Ncf1	1.22783	7.53117	55.9488	7.43833e-14	1.57612e-12
LPS vs Dox	C1qb	1.16745	11.1604	55.5777	8.98373e-14	1.85348e-12
LPS vs Dox	Msn	1.00189	7.99924	55.4136	9.76585e-14	1.96319e-12
LPS vs Dox	Serping1	1.30869	8.45113	54.2374	1.7767e-13	3.48233e-12
LPS vs Dox	Pilra	2.27744	6.18172	53.791	2.22996e-13	4.26411e-12
LPS vs Dox	Cd14	1.82933	6.63173	51.733	6.35834e-13	1.18689e-11
LPS vs Dox	Osmr	1.73702	8.05011	50.962	9.41724e-13	1.717e-11
LPS vs Dox	Plxnb3	-0.9429	7.36932	49.6499	1.83776e-12	3.27455e-11
LPS vs Dox	Psmb8	1.71479	8.25684	48.9166	2.67078e-12	4.57124e-11
LPS vs Dox	Bdnf	-1.17793	8.42914	48.9083	2.6821e-12	4.57124e-11
LPS vs Dox	Gjb1	-0.959812	8.27546	48.0622	4.12907e-12	6.88764e-11
LPS vs Dox	Fcgr1	1.45584	7.79824	46.2191	1.05742e-11	1.72713e-10
LPS vs Dox	Lrg1	1.91584	6.13477	45.4578	1.55962e-11	2.49539e-10
LPS vs Dox	Tnfrsf1a	1.16649	8.25401	44.6326	2.37703e-11	3.72719e-10
LPS vs Dox	Mag	-0.645643	9.39494	44.0798	3.15262e-11	4.84638e-10
LPS vs Dox	C1qa	1.12433	10.7759	43.8581	3.53071e-11	5.32322e-10
LPS vs Dox	Nfkb2	1.26148	6.27353	43.3195	4.64932e-11	6.87749e-10
LPS vs Dox	Plp1	-0.573383	14.3055	42.7408	6.24954e-11	9.07341e-10
LPS vs Dox	Stmn1	-0.379438	14.1952	42.2569	8.0038e-11	1.14091e-09
LPS vs Dox	Il2rg	1.61979	6.39107	42.0563	8.86833e-11	1.24157e-09
LPS vs Dox	Spp1	1.73943	9.24053	41.505	1.17572e-10	1.61714e-09
LPS vs Dox	Padi2	-0.999232	8.48969	41.2315	1.35228e-10	1.82791e-09
LPS vs Dox	Cd244	1.88769	4.71426	40.2258	2.26236e-10	3.00625e-09
LPS vs Dox	Homer1	-0.660804	12.4879	40.0988	2.41431e-10	3.1547e-09
LPS vs Dox	Tlr2	2.00047	5.90941	40.0561	2.46768e-10	3.17157e-09
LPS vs Dox	Mog	-0.68529	9.71924	39.3133	3.60975e-10	4.56459e-09
LPS vs Dox	Tubb3	-0.447857	12.6701	39.2059	3.81381e-10	4.73148e-09
LPS vs Dox	Tmem88b	-0.716594	8.71116	39.1812	3.86243e-10	4.73148e-09
LPS vs Dox	Shank3	-0.451474	10.3834	38.1651	6.50052e-10	7.84063e-09
LPS vs Dox	Tmcc3	-0.500204	9.07562	38.0215	6.99676e-10	8.3113e-09
LPS vs Dox	Gbp2	2.76318	8.47195	37.19	1.0716e-09	1.25393e-08
LPS vs Dox	Il1b	1.72763	5.26732	36.8941	1.24721e-09	1.43796e-08
LPS vs Dox	Myd88	0.903249	7.1446	36.6316	1.42703e-09	1.62143e-08
LPS vs Dox	Enpp6	-1.1163	6.41043	36.1317	1.84426e-09	2.06557e-08
LPS vs Dox	Pros1	0.726099	7.98477	34.642	3.96267e-09	4.37568e-08
LPS vs Dox	Fa2h	-0.633187	8.43839	34.4754	4.31681e-09	4.70053e-08
LPS vs Dox	Cdkn1a	1.64317	10.1263	34.1577	5.08222e-09	5.45817e-08
LPS vs Dox	Ifi30	1.32136	7.61528	33.9339	5.70178e-09	6.04081e-08
LPS vs Dox	Aldh1l1	0.443995	10.1261	33.1932	8.34428e-09	8.72255e-08
LPS vs Dox	Fcgr3	1.24153	7.02755	32.6709	1.0916e-08	1.12607e-07
LPS vs Dox	Pacsin1	-0.435133	12.7692	32.365	1.27769e-08	1.30092e-07
LPS vs Dox	Grm3	-0.545079	11.6402	32.1222	1.44772e-08	1.45515e-07
LPS vs Dox	Steap4	2.60421	6.59601	32.0438	1.50733e-08	1.49588e-07
LPS vs Dox	Marco	3.60934	6.1834	31.7848	1.72233e-08	1.67656e-07
LPS vs Dox	Csf2rb	1.56858	5.33924	31.7738	1.73216e-08	1.67656e-07
LPS vs Dox	Slc2a5	-1.26017	6.30838	31.5212	1.9728e-08	1.88619e-07
LPS vs Dox	Akt2	-0.660658	9.23849	31.4628	2.03303e-08	1.92036e-07
LPS vs Dox	Fgf13	-0.332022	12.1554	31.4069	2.09238e-08	1.95288e-07
LPS vs Dox	Chn2	-0.443742	9.47663	30.6494	3.09123e-08	2.85121e-07
LPS vs Dox	Il1r2	2.09687	5.71999	30.5281	3.29073e-08	2.99993e-07
LPS vs Dox	C1qc	0.90909	10.3568	28.9167	7.55587e-08	6.80897e-07
LPS vs Dox	Fkbp5	1.22398	9.14427	28.7163	8.37954e-08	7.46541e-07
LPS vs Dox	Cxcl10	2.41232	6.50743	28.6466	8.68679e-08	7.65219e-07
LPS vs Dox	Npl	0.852633	8.1487	28.0868	1.15994e-07	1.01043e-06
LPS vs Dox	Ptpn6	0.951736	6.91645	27.6544	1.45042e-07	1.24959e-06
LPS vs Dox	Prkar2b	-0.456446	11.2587	27.1312	1.90109e-07	1.62006e-06
LPS vs Dox	Asph	-0.279395	11.938	26.9568	2.08059e-07	1.75396e-06
LPS vs Dox	Hdac6	-0.461746	8.79988	26.8524	2.19599e-07	1.83155e-06
LPS vs Dox	Tgfa	-0.565283	9.00683	25.48	4.46993e-07	3.68886e-06
LPS vs Dox	Stat1	0.775595	8.64755	25.4015	4.65546e-07	3.80196e-06
LPS vs Dox	Jam2	-0.421605	9.87408	25.294	4.92248e-07	3.97858e-06
LPS vs Dox	Maff	1.63063	5.68879	24.5272	7.32681e-07	5.86145e-06
LPS vs Dox	Ikbke	1.3216	5.12103	24.3662	7.96539e-07	6.30794e-06
LPS vs Dox	Csf1	0.510602	9.21008	24.2674	8.3845e-07	6.57344e-06
LPS vs Dox	Bcas1	-0.401526	11.4102	23.9813	9.72747e-07	7.55083e-06
LPS vs Dox	Il1a	1.39106	5.68732	23.782	1.07886e-06	8.29244e-06
LPS vs Dox	Gria4	-0.360741	11.2423	23.5798	1.19838e-06	9.12161e-06
LPS vs Dox	Cldn5	0.712511	10.5798	23.5239	1.23374e-06	9.30047e-06
LPS vs Dox	Cnp	-0.422907	12.7925	23.4852	1.25877e-06	9.39883e-06
LPS vs Dox	Cx3cl1	-0.544038	10.7983	23.4036	1.31333e-06	9.71366e-06
LPS vs Dox	Pmp22	-0.646166	8.31366	23.3663	1.33905e-06	9.81137e-06
LPS vs Dox	Myc	0.640328	7.33935	22.7996	1.79799e-06	1.30521e-05
LPS vs Dox	Vav1	0.768655	7.1877	22.7341	1.86039e-06	1.33811e-05
LPS vs Dox	Lrrc25	1.30324	5.10736	22.4152	2.19626e-06	1.56534e-05
LPS vs Dox	Lsr	0.75525	8.53797	22.0707	2.62788e-06	1.85609e-05
LPS vs Dox	Timeless	0.681469	6.93997	21.98	2.75503e-06	1.92852e-05
LPS vs Dox	Nfkbia	0.906614	7.45973	21.9385	2.81536e-06	1.95331e-05
LPS vs Dox	Ldlrad3	-0.518172	7.99526	21.8834	2.89727e-06	1.99251e-05
LPS vs Dox	Hspb1	0.993344	8.35887	21.6817	3.21839e-06	2.1941e-05
LPS vs Dox	Dusp7	-0.363319	11.0818	21.426	3.67753e-06	2.4855e-05
LPS vs Dox	Tyrobp	0.703119	9.18824	21.3815	3.76391e-06	2.52214e-05
LPS vs Dox	Ddx58	0.817326	7.68997	21.0917	4.37822e-06	2.90892e-05
LPS vs Dox	Il1r1	0.930407	7.51004	21.0673	4.43434e-06	2.92145e-05
LPS vs Dox	Pecam1	0.575991	9.03053	20.8295	5.02026e-06	3.2799e-05
LPS vs Dox	Pilrb1	1.77088	4.26922	20.7645	5.19367e-06	3.36515e-05
LPS vs Dox	Plekhb1	-0.288609	12.7363	19.7465	8.84254e-06	5.68242e-05
LPS vs Dox	Egr1	-1.31045	12.4244	19.4782	1.01753e-05	6.48571e-05
LPS vs Dox	Nefl	-0.309363	11.3532	19.3619	1.08144e-05	6.83747e-05
LPS vs Dox	Irf1	0.837971	8.05367	18.7416	1.49678e-05	9.38779e-05
LPS vs Dox	Ctss	0.666668	10.2879	18.6699	1.55413e-05	9.67016e-05
LPS vs Dox	Cytip	1.30041	4.91869	18.6368	1.58142e-05	9.76247e-05
LPS vs Dox	Slfn8	1.033	5.83076	18.3328	1.85485e-05	0.000112813
LPS vs Dox	Arid1a	-0.298831	10.047	18.3314	1.85624e-05	0.000112813
LPS vs Dox	Pla2g4a	0.894161	6.34774	18.2612	1.92586e-05	0.000116144
LPS vs Dox	Bin1	-0.287761	11.2776	18.2068	1.98166e-05	0.000118516
LPS vs Dox	Pik3r2	-0.297294	11.8255	18.1937	1.99543e-05	0.000118516
LPS vs Dox	Fscn1	-0.412246	11.9319	18.1575	2.03362e-05	0.000119877
LPS vs Dox	Mafb	0.372653	9.37268	17.8272	2.419e-05	0.000141529
LPS vs Dox	Rab7	-0.209847	13.005	17.3521	3.10547e-05	0.000180347
LPS vs Dox	Fcgr2b	0.865283	7.92661	17.2898	3.20903e-05	0.000184991
LPS vs Dox	Csnk2a2	-0.282157	10.3094	17.1962	3.37108e-05	0.000191632
LPS vs Dox	Il6ra	0.678601	7.0801	17.1951	3.37311e-05	0.000191632
LPS vs Dox	Fas	0.851402	5.94962	17.1047	3.53755e-05	0.000199528
LPS vs Dox	Siglec1	1.2034	4.6819	17.0694	3.60381e-05	0.000201813
LPS vs Dox	Dab2	0.794022	6.17457	16.9693	3.79898e-05	0.000211234
LPS vs Dox	Il1rn	1.98433	4.88463	16.8263	4.09613e-05	0.000226152
LPS vs Dox	Prkar2a	-0.239868	10.8273	16.5127	4.83244e-05	0.000264939
LPS vs Dox	Rala	-0.304627	10.1596	16.4496	4.996e-05	0.000272005
LPS vs Dox	Prkar1a	-0.203354	13.558	16.1397	5.88379e-05	0.00031813
LPS vs Dox	Sesn1	0.387022	10.3832	16.0891	6.04306e-05	0.000324504
LPS vs Dox	Ldha	-0.239404	12.7992	15.9984	6.33962e-05	0.000338113
LPS vs Dox	Gpr62	-0.410456	8.2709	15.6354	7.68035e-05	0.000406851
LPS vs Dox	Ccni	-0.225324	11.9805	15.6153	7.76228e-05	0.000408431
LPS vs Dox	H2-T23	0.740809	6.72679	15.4278	8.57183e-05	0.000448021
LPS vs Dox	Mvp	0.768534	7.49766	15.4093	8.656e-05	0.000449424
LPS vs Dox	Arc	-1.65	10.4327	15.3049	9.14806e-05	0.000471847
LPS vs Dox	Tmem64	-0.276769	11.1932	15.0841	0.000102824	0.000526887
LPS vs Dox	Cxcl9	1.12923	5.20009	14.9911	0.000108021	0.000549925
LPS vs Dox	Tgm1	1.53331	4.35801	14.8298	0.000117665	0.000595155
LPS vs Dox	Fyn	-0.248448	11.2362	14.7646	0.000121802	0.000612135
LPS vs Dox	Vim	0.607739	9.74297	14.3917	0.000148455	0.000741328
LPS vs Dox	Nwd1	-0.413845	9.39667	14.3627	0.000150762	0.000748087
LPS vs Dox	Mapt	-0.254405	12.0022	14.2495	0.000160101	0.000789427
LPS vs Dox	Tmem144	-0.41979	7.6727	13.8101	0.000202246	0.000991007
LPS vs Dox	Map1lc3a	-0.350731	11.1172	13.7629	0.000207389	0.00100989
LPS vs Dox	Slamf8	1.1762	4.52044	13.6057	0.000225503	0.00109132
LPS vs Dox	Vps4a	-0.201142	10.8702	13.5451	0.000232898	0.0011202
LPS vs Dox	Cd68	0.511097	8.27176	13.2294	0.000275599	0.0013175
LPS vs Dox	Mb21d1	0.90675	4.99758	13.085	0.000297667	0.00141437
LPS vs Dox	Irf8	0.651621	6.2394	12.9653	0.000317313	0.00149864
LPS vs Dox	Plcg2	0.511441	7.18288	12.79	0.000348482	0.00163599
LPS vs Dox	S1pr5	-0.512543	6.97448	12.673	0.000370976	0.00173122
LPS vs Dox	Coa5	-0.23043	10.6793	12.6516	0.000375247	0.00174079
LPS vs Dox	Irak4	0.588217	6.55581	12.6038	0.000384969	0.00177539
LPS vs Dox	Ppfia4	-0.38927	8.91993	12.5399	0.000398346	0.00182634
LPS vs Dox	Agt	0.82129	8.73327	12.5283	0.000400837	0.00182707
LPS vs Dox	Prkcq	-0.443951	7.30038	12.5074	0.000405351	0.00183696
LPS vs Dox	Kat2a	-0.271671	10.2615	12.4748	0.000412472	0.00185348
LPS vs Dox	Ifih1	0.460435	7.36255	12.4692	0.000413723	0.00185348
LPS vs Dox	Tlr7	0.665342	6.11272	12.3258	0.000446732	0.00198999
LPS vs Dox	Ctsf	0.220159	10.7219	12.1149	0.000500194	0.00221555
LPS vs Dox	Tnf	1.24399	4.84712	12.0569	0.000516016	0.00227279
LPS vs Dox	Syn2	-0.214095	13.0946	11.8958	0.000562606	0.00246415
LPS vs Dox	Birc3	0.753684	6.08932	11.8819	0.000566819	0.00246881
LPS vs Dox	Apoe	-0.237041	13.3342	11.8515	0.00057616	0.00249563
LPS vs Dox	Cd163	0.880973	5.26759	11.8357	0.000581065	0.00250305
LPS vs Dox	Traf3	-0.327654	8.87661	11.6981	0.000625639	0.00268033
LPS vs Dox	Gadd45a	-0.500694	8.27038	11.637	0.000646536	0.00275481
LPS vs Dox	Rab6b	-0.225473	13.3299	11.5532	0.000676341	0.00286622
LPS vs Dox	Mmp12	2.24453	6.13877	11.4769	0.000704653	0.00295686
LPS vs Dox	Prkaca	-0.177423	12.6158	11.4753	0.000705272	0.00295686
LPS vs Dox	Ninj2	-0.851752	4.79416	11.4493	0.000715211	0.00298258
LPS vs Dox	Cd109	0.673732	5.95845	11.4237	0.000725124	0.00300792
LPS vs Dox	Anxa1	0.604666	6.64474	11.2823	0.000782487	0.00322879
LPS vs Dox	Socs3	0.953456	5.43074	11.2655	0.000789592	0.00324105
LPS vs Dox	Ccl3	1.29981	5.9869	11.2147	0.000811517	0.0033137
LPS vs Dox	Becn1	-0.175329	11.956	11.1308	0.000849057	0.00344902
LPS vs Dox	Lacc1	0.512441	7.20803	11.055	0.000884492	0.00357444
LPS vs Dox	Gusb	0.517041	7.37475	11.0269	0.000897984	0.00361036
LPS vs Dox	Ccdc127	-0.210308	10.6734	10.9707	0.000925615	0.00370246
LPS vs Dox	Emp1	0.745157	5.96178	10.8838	0.000970073	0.0038606
LPS vs Dox	Bcl2l2	-0.198779	11.486	10.7738	0.00102948	0.00407634
LPS vs Dox	Nlgn2	-0.234469	12.5322	10.7546	0.0010402	0.00409807
LPS vs Dox	Fabp5	-0.249661	11.61	10.3973	0.00126197	0.00486816
LPS vs Dox	Serpinf1	-0.447763	8.2599	10.3964	0.00126263	0.00486816
LPS vs Dox	Ptprc	0.686894	6.40887	10.3918	0.00126576	0.00486816
LPS vs Dox	Ltbr	0.519229	7.04546	10.388	0.00126836	0.00486816
LPS vs Dox	Dlg4	-0.208185	13.3497	10.3835	0.00127146	0.00486816
LPS vs Dox	Sall1	-0.393226	9.19873	10.3814	0.00127292	0.00486816
LPS vs Dox	Mmp14	0.492515	7.73005	10.3289	0.0013096	0.0049841
LPS vs Dox	Smarcd1	-0.322622	9.42548	10.1467	0.0014456	0.00547512
LPS vs Dox	Irak3	0.804293	6.26163	10.0858	0.00149419	0.00563194
LPS vs Dox	Eef2k	0.304288	9.19899	10.0764	0.00150183	0.00563365
LPS vs Dox	Tbc1d4	-0.454554	6.81309	10.0436	0.00152882	0.0057076
LPS vs Dox	S100b	-0.234517	10.8444	10.0159	0.00155191	0.00576634
LPS vs Dox	Cd300lf	1.06411	4.58645	9.95801	0.00160151	0.00592257
LPS vs Dox	Rhoa	-0.162938	11.6038	9.90853	0.00164514	0.00603554
LPS vs Dox	Suz12	-0.211881	10.5671	9.90595	0.00164746	0.00603554
LPS vs Dox	Trem2	-0.673477	7.8441	9.8723	0.00167786	0.00611833
LPS vs Dox	Icam2	0.53347	7.53571	9.86173	0.00168752	0.00612508
LPS vs Dox	Calr	-0.315605	13.7566	9.84652	0.00170153	0.00614747
LPS vs Dox	Ago4	-0.652834	6.12061	9.70287	0.0018398	0.00661654
LPS vs Dox	Slc44a1	-0.179756	11.0343	9.55544	0.00199358	0.00713684
LPS vs Dox	Fos	-1.50862	8.97537	9.34539	0.00223547	0.00796642
LPS vs Dox	Eomes	-1.46413	5.33998	9.26346	0.00233771	0.00828406
LPS vs Dox	Adamts16	-0.687081	5.26056	9.25718	0.00234574	0.00828406
LPS vs Dox	Hmox1	0.531941	6.51385	9.22857	0.00238267	0.00837675
LPS vs Dox	Cotl1	0.29091	10.3205	9.21028	0.0024066	0.00842309
LPS vs Dox	Cd36	-0.699442	5.32986	9.19591	0.00242557	0.00845176
LPS vs Dox	Cd6	-0.625648	5.69563	9.18248	0.00244343	0.00847632
LPS vs Dox	Jag1	-0.429299	6.96874	9.05323	0.00262231	0.00905677
LPS vs Dox	Crip1	-0.40261	8.45477	9.02566	0.00266216	0.0091541
LPS vs Dox	Trim47	0.3725	7.60689	8.98341	0.00272442	0.00932727
LPS vs Dox	Hmgb1	-0.20343	11.525	8.94447	0.00278311	0.00946217
LPS vs Dox	Was	0.553302	6.01623	8.94129	0.00278796	0.00946217
LPS vs Dox	Grn	0.273884	10.0937	8.88433	0.00287628	0.00971985
LPS vs Dox	Prkce	-0.217338	12.8374	8.84398	0.00294057	0.00989447
LPS vs Dox	Bnip3l	-0.188788	11.665	8.82088	0.00297802	0.00997765
LPS vs Dox	Dock1	-0.287864	8.8241	8.66099	0.00325095	0.0108457
LPS vs Dox	Kdm1a	-0.196153	10.6474	8.61241	0.00333881	0.0110916
LPS vs Dox	Nlrp3	0.610828	5.9955	8.57045	0.00341662	0.0113022
LPS vs Dox	Irak2	-0.347216	8.21685	8.55113	0.00345308	0.0113748
LPS vs Dox	Lyn	0.377301	7.45467	8.53785	0.00347835	0.0114102
LPS vs Dox	Itgav	-0.249672	10.2095	8.5262	0.0035007	0.0114356
LPS vs Dox	Mapk10	-0.186564	12.8246	8.49764	0.00355608	0.0115683
LPS vs Dox	Tnfrsf10b	0.64068	5.40564	8.34909	0.0038588	0.0125012
LPS vs Dox	Oas1g	0.899743	4.4512	8.32591	0.00390835	0.0125562
LPS vs Dox	Slamf9	0.698336	5.67107	8.32376	0.00391298	0.0125562
LPS vs Dox	Map2k4	-0.148139	11.9101	8.31874	0.00392381	0.0125562
LPS vs Dox	Map2k1	-0.143922	13.0263	8.26135	0.0040498	0.0129067
LPS vs Dox	Hdac4	-0.303321	9.00668	8.20455	0.00417855	0.0132631
LPS vs Dox	Tubb4a	-0.216883	11.774	8.07918	0.00447767	0.0141552
LPS vs Dox	Itga6	0.371319	8.97814	8.03707	0.00458295	0.0144299
LPS vs Dox	Siglecf	0.816689	4.53288	7.95077	0.00480669	0.0150738
LPS vs Dox	Sox10	-0.329297	8.07267	7.91267	0.00490898	0.0153332
LPS vs Dox	P2rx7	-0.363086	7.44348	7.6731	0.00560501	0.0174378
LPS vs Dox	Ncor2	-0.202932	10.3446	7.56805	0.00594122	0.0184107
LPS vs Dox	Map3k1	-0.378264	7.4629	7.49478	0.00618781	0.0190994
LPS vs Dox	Dlg1	-0.206113	11.1777	7.39732	0.00653209	0.020083
LPS vs Dox	Pak1	-0.182973	13.5314	7.1707	0.0074104	0.0226368
LPS vs Dox	Ppp3ca	-0.155624	14.4243	7.16825	0.0074205	0.0226368
LPS vs Dox	Plxdc2	-0.268483	9.87428	7.12791	0.0075893	0.0230621
LPS vs Dox	Fpr1	0.930947	4.79717	7.07795	0.00780382	0.0236224
LPS vs Dox	Mcm6	0.468427	6.65205	7.06117	0.00787723	0.0237529
LPS vs Dox	Rps10	-0.177368	10.8018	7.04748	0.00793771	0.0238435
LPS vs Dox	Rsad2	0.857791	6.62199	7.01085	0.00810172	0.0242433
LPS vs Dox	Sesn2	0.405136	7.08384	6.98463	0.00822125	0.0244265
LPS vs Dox	Osgin1	0.62177	5.24966	6.98377	0.00822523	0.0244265
LPS vs Dox	Suv39h1	0.234283	9.30901	6.94396	0.00841028	0.0248817
LPS vs Dox	Atg3	-0.160557	11.1756	6.85984	0.00881547	0.0259824
LPS vs Dox	Cd84	0.501615	6.17765	6.8447	0.00889046	0.0261053
LPS vs Dox	Ptx3	0.932781	5.48392	6.81953	0.00901663	0.0263517
LPS vs Dox	Smarca4	-0.214441	11.076	6.81459	0.00904161	0.0263517
LPS vs Dox	H2afx	-0.197175	10.6116	6.67295	0.0097887	0.0284235
LPS vs Dox	Pik3r5	0.743961	4.9839	6.6364	0.00999155	0.0289055
LPS vs Dox	Anapc15	-0.2284	9.04884	6.60509	0.0101687	0.0293099
LPS vs Dox	Fam104a	-0.259842	9.0743	6.59632	0.010219	0.0293468
LPS vs Dox	C3	1.49168	7.65541	6.56688	0.0103894	0.0296369
LPS vs Dox	Bmi1	-0.210569	9.16062	6.56582	0.0103956	0.0296369
LPS vs Dox	Jarid2	-0.255682	8.80373	6.46083	0.0110278	0.0313253
LPS vs Dox	Pole	0.56764	5.35299	6.43476	0.0111908	0.0316737
LPS vs Dox	Snca	-0.197467	11.693	6.41053	0.0113446	0.0319462
LPS vs Dox	Tnfrsf1b	0.47099	5.93164	6.40677	0.0113686	0.0319462
LPS vs Dox	Slc17a6	-0.375401	10.1058	6.38662	0.0114984	0.0321955
LPS vs Dox	Ptms	-0.176523	13.578	6.36329	0.0116506	0.0325055
LPS vs Dox	St3gal6	-0.293237	7.56712	6.3091	0.012012	0.033395
LPS vs Dox	Gsn	-0.225013	10.337	6.27367	0.0122545	0.0339489
LPS vs Dox	Kdm5b	-0.186717	10.5687	6.26146	0.0123393	0.034062
LPS vs Dox	Pik3r1	0.167723	11.4165	6.2553	0.0123822	0.034062
LPS vs Dox	Ccl4	0.844472	4.18076	6.21239	0.0126859	0.0346677
LPS vs Dox	Mr1	-0.362952	7.17689	6.2117	0.0126908	0.0346677
LPS vs Dox	Tnfsf12	-0.375379	6.88425	6.15149	0.0131302	0.0357432
LPS vs Dox	Dnmt3a	-0.315948	8.63088	6.06538	0.0137857	0.0373978
LPS vs Dox	Cntnap2	-0.172535	10.4711	6.05295	0.0138831	0.0375323
LPS vs Dox	Gja1	-0.207121	12.5519	5.99895	0.0143144	0.0385652
LPS vs Dox	Lrrc3	-0.275372	8.40099	5.92632	0.0149164	0.039938
LPS vs Dox	Ralb	0.199066	9.06525	5.9252	0.0149258	0.039938
LPS vs Dox	Apc	-0.166783	12.5503	5.89705	0.0151663	0.0404434
LPS vs Dox	Itgam	0.526091	7.65779	5.88127	0.0153028	0.0406691
LPS vs Dox	Spint1	0.490965	5.71019	5.81455	0.0158941	0.0420799
LPS vs Dox	Gdpd2	-0.374019	7.05736	5.80937	0.015941	0.0420799
LPS vs Dox	Dapk1	0.208332	10.8811	5.65004	0.017455	0.0458133
LPS vs Dox	Cideb	-0.376339	6.66688	5.64832	0.0174721	0.0458133
LPS vs Dox	Nrgn	-0.220804	13.8911	5.62766	0.0176793	0.0462018
LPS vs Dox	Rpl9	-0.137568	13.1024	5.61113	0.0178467	0.0464844
LPS vs Dox	Npnt	0.255834	9.43839	5.57573	0.018211	0.0472763
LPS vs Dox	Nlgn1	-0.191918	11.2999	5.53961	0.0185908	0.0481028
LPS vs Dox	Atf3	0.760978	4.88802	5.53188	0.018673	0.0481567
Dox & LPS vs Dox	C5ar1	2.67191	7.45949	268.663	2.21998e-60	1.74046e-57
Dox & LPS vs Dox	Cp	2.75045	10.152	187.958	8.87416e-43	3.47867e-40
Dox & LPS vs Dox	Hcar2	3.30686	5.90511	183.17	9.84608e-42	2.57311e-39
Dox & LPS vs Dox	Timp1	5.00341	7.69006	173.366	1.36183e-39	2.66918e-37
Dox & LPS vs Dox	Ifitm3	3.24178	11.0752	159.421	1.51428e-36	2.37439e-34
Dox & LPS vs Dox	Gpr34	-2.72863	8.03711	147.457	6.23406e-34	8.14583e-32
Dox & LPS vs Dox	Msr1	4.64408	7.90273	139.382	3.63384e-32	4.0699e-30
Dox & LPS vs Dox	Serpina3n	2.40016	10.1558	138.564	5.48718e-32	5.37744e-30
Dox & LPS vs Dox	Tgm2	1.76182	8.4131	134.711	3.81828e-31	3.32614e-29
Dox & LPS vs Dox	Srgn	1.87148	9.27851	134.265	4.7818e-31	3.74893e-29
Dox & LPS vs Dox	Igsf6	3.37133	6.67573	132.704	1.0494e-30	7.47936e-29
Dox & LPS vs Dox	Ifitm2	1.91675	9.54597	122.206	2.08059e-28	1.35932e-26
Dox & LPS vs Dox	Zbp1	3.07653	6.76831	120.393	5.1879e-28	3.1287e-26
Dox & LPS vs Dox	Ugt8a	-1.24869	9.85456	119.562	7.88914e-28	4.41792e-26
Dox & LPS vs Dox	Casp4	3.12344	5.57838	118.174	1.58853e-27	8.3027e-26
Dox & LPS vs Dox	Irf7	2.90768	7.2665	116.247	4.19733e-27	2.05669e-25
Dox & LPS vs Dox	P2ry12	-2.48016	8.8595	115.796	5.26665e-27	2.42886e-25
Dox & LPS vs Dox	Ccl2	4.14177	7.4923	115.538	6.00056e-27	2.61358e-25
Dox & LPS vs Dox	Ch25h	3.10944	5.42737	115.189	7.1541e-27	2.95201e-25
Dox & LPS vs Dox	Tgfbr1	-0.889633	9.24192	111.373	4.90289e-26	1.92193e-24
Dox & LPS vs Dox	Gpr84	2.76122	6.47438	107.736	3.07095e-25	1.14649e-23
Dox & LPS vs Dox	Opalin	-1.40904	9.30347	106.726	5.1116e-25	1.82159e-23
Dox & LPS vs Dox	Serping1	1.78106	8.45113	103.688	2.36836e-24	8.073e-23
Dox & LPS vs Dox	C3ar1	1.82491	7.48434	103.384	2.76055e-24	9.01778e-23
Dox & LPS vs Dox	Bcl2a1a	2.81114	7.62737	102.471	4.37698e-24	1.37262e-22
Dox & LPS vs Dox	Ly6a	2.04006	11.1378	101.79	6.17315e-24	1.86144e-22
Dox & LPS vs Dox	Ncf1	1.56687	7.53117	97.7532	4.73908e-23	1.37609e-21
Dox & LPS vs Dox	Lilrb4a	2.83652	6.55924	97.1023	6.58366e-23	1.84343e-21
Dox & LPS vs Dox	Ccl7	2.98549	4.83433	93.59	3.8815e-22	1.04934e-20
Dox & LPS vs Dox	Osmr	2.30701	8.05011	93.0445	5.11318e-22	1.33624e-20
Dox & LPS vs Dox	C4a	1.91263	9.31287	91.957	8.85814e-22	2.24025e-20
Dox & LPS vs Dox	Bdnf	-1.57632	8.42914	91.8378	9.40781e-22	2.30491e-20
Dox & LPS vs Dox	Ms4a4a	2.259	6.67514	90.7753	1.60947e-21	3.8237e-20
Dox & LPS vs Dox	Cd14	2.34016	6.63173	90.1729	2.18235e-21	5.03225e-20
Dox & LPS vs Dox	Nfkb2	1.70005	6.27353	88.3873	5.38144e-21	1.20544e-19
Dox & LPS vs Dox	Fcer1g	1.39338	8.06162	85.5976	2.20548e-20	4.80306e-19
Dox & LPS vs Dox	Psmb8	2.21418	8.25684	84.9848	3.00664e-20	6.37082e-19
Dox & LPS vs Dox	Tnfrsf1a	1.56274	8.25401	84.9143	3.11585e-20	6.4285e-19
Dox & LPS vs Dox	Pilra	2.76265	6.18172	84.1197	4.65703e-20	9.36182e-19
Dox & LPS vs Dox	Lingo1	-0.879605	12.1962	83.9215	5.1482e-20	1.00905e-18
Dox & LPS vs Dox	Msn	1.18111	7.99924	81.6657	1.61168e-19	3.08184e-18
Dox & LPS vs Dox	Pllp	-1.51811	7.38601	81.0458	2.20552e-19	4.11696e-18
Dox & LPS vs Dox	Tlr2	2.7213	5.90941	80.5229	2.87351e-19	5.23914e-18
Dox & LPS vs Dox	Cxcl10	3.908	6.50743	75.8794	3.01527e-18	5.37266e-17
Dox & LPS vs Dox	Mfge8	-0.819486	9.32431	73.4907	1.01112e-17	1.7616e-16
Dox & LPS vs Dox	Gbp2	3.77508	8.47195	71.1103	3.37803e-17	5.75733e-16
Dox & LPS vs Dox	Lcn2	9.15329	12.8909	70.9757	3.61647e-17	6.03258e-16
Dox & LPS vs Dox	Cxcl9	2.21424	5.20009	70.927	3.70684e-17	6.0545e-16
Dox & LPS vs Dox	Ccl5	5.18854	8.00518	70.2705	5.17044e-17	8.2727e-16
Dox & LPS vs Dox	Stmn1	-0.477407	14.1952	70.0547	5.76832e-17	9.04473e-16
Dox & LPS vs Dox	Lrg1	2.29641	6.13477	68.7025	1.14495e-16	1.76007e-15
Dox & LPS vs Dox	Tubb3	-0.570942	12.6701	66.5889	3.34464e-16	5.04269e-15
Dox & LPS vs Dox	Steap4	3.62904	6.59601	62.8532	2.22696e-15	3.29422e-14
Dox & LPS vs Dox	Homer1	-0.801184	12.4879	62.408	2.79187e-15	4.05339e-14
Dox & LPS vs Dox	Myd88	1.08465	7.1446	56.3474	6.07344e-14	8.65742e-13
Dox & LPS vs Dox	Stat1	1.12466	8.64755	56.2968	6.2318e-14	8.72452e-13
Dox & LPS vs Dox	Cdkn1a	2.0784	10.1263	55.7244	8.33776e-14	1.14681e-12
Dox & LPS vs Dox	Mog	-0.798513	9.71924	55.531	9.19946e-14	1.24351e-12
Dox & LPS vs Dox	Padi2	-1.13263	8.48969	54.5486	1.5165e-13	2.01515e-12
Dox & LPS vs Dox	Irf1	1.38278	8.05367	53.7745	2.24875e-13	2.93837e-12
Dox & LPS vs Dox	Kcnj10	-0.533025	11.3704	53.62	2.43272e-13	3.12664e-12
Dox & LPS vs Dox	Pros1	0.874994	7.98477	53.235	2.95938e-13	3.74218e-12
Dox & LPS vs Dox	Fcgr1	1.52379	7.79824	52.511	4.27845e-13	5.32429e-12
Dox & LPS vs Dox	C1qb	1.11098	11.1604	52.4043	4.51731e-13	5.53371e-12
Dox & LPS vs Dox	Gjb1	-0.969762	8.27546	51.3101	7.88701e-13	9.51295e-12
Dox & LPS vs Dox	Slc2a5	-1.60532	6.30838	51.2197	8.25862e-13	9.81023e-12
Dox & LPS vs Dox	Asph	-0.373543	11.938	50.3261	1.30209e-12	1.52364e-11
Dox & LPS vs Dox	Il2rg	1.71154	6.39107	49.6329	1.85379e-12	2.13731e-11
Dox & LPS vs Dox	Prkar2b	-0.599656	11.2587	48.8697	2.7354e-12	3.10804e-11
Dox & LPS vs Dox	Hspb1	1.46016	8.35887	48.5998	3.13908e-12	3.51577e-11
Dox & LPS vs Dox	Marco	4.21521	6.1834	47.6046	5.21461e-12	5.7581e-11
Dox & LPS vs Dox	Spp1	1.83686	9.24053	46.7802	7.94098e-12	8.64685e-11
Dox & LPS vs Dox	Il1r2	2.49967	5.71999	46.4694	9.30594e-12	9.99433e-11
Dox & LPS vs Dox	Ddx58	1.16994	7.68997	46.3021	1.01356e-11	1.07383e-10
Dox & LPS vs Dox	Il1b	1.86419	5.26732	46.1293	1.107e-11	1.15718e-10
Dox & LPS vs Dox	Csf2rb	1.80017	5.33924	45.6014	1.44938e-11	1.49515e-10
Dox & LPS vs Dox	Csf1	0.681741	9.21008	45.2539	1.73075e-11	1.76222e-10
Dox & LPS vs Dox	Grm3	-0.629244	11.6402	44.9612	2.00981e-11	2.02012e-10
Dox & LPS vs Dox	Fgf13	-0.386998	12.1554	44.8747	2.10055e-11	2.08459e-10
Dox & LPS vs Dox	Pacsin1	-0.497788	12.7692	44.5991	2.41806e-11	2.3697e-10
Dox & LPS vs Dox	Fkbp5	1.48299	9.14427	44.3513	2.74426e-11	2.65617e-10
Dox & LPS vs Dox	Plxnb3	-0.864252	7.36932	44.0208	3.24899e-11	3.10635e-10
Dox & LPS vs Dox	Lrrc25	1.73049	5.10736	43.9298	3.40363e-11	3.21499e-10
Dox & LPS vs Dox	Il1rn	3.07038	4.88463	43.0107	5.44418e-11	5.08124e-10
Dox & LPS vs Dox	C1qa	1.08328	10.7759	42.2289	8.11922e-11	7.48879e-10
Dox & LPS vs Dox	Dusp7	-0.49656	11.0818	42.1891	8.28626e-11	7.55398e-10
Dox & LPS vs Dox	Pilrb1	2.32065	4.26922	41.9275	9.47193e-11	8.53563e-10
Dox & LPS vs Dox	Enpp6	-1.15356	6.41043	40.1828	2.31281e-10	2.06051e-09
Dox & LPS vs Dox	Birc3	1.31448	6.08932	40.0142	2.52119e-10	2.22091e-09
Dox & LPS vs Dox	Chn2	-0.4954	9.47663	39.9378	2.62181e-10	2.28388e-09
Dox & LPS vs Dox	Aldh1l1	0.471928	10.1261	39.4014	3.45054e-10	2.97277e-09
Dox & LPS vs Dox	Slfn8	1.44169	5.83076	39.0607	4.1083e-10	3.50099e-09
Dox & LPS vs Dox	Plp1	-0.534313	14.3055	38.7323	4.86086e-10	4.09776e-09
Dox & LPS vs Dox	Maff	1.9544	5.68879	38.3934	5.78274e-10	4.82305e-09
Dox & LPS vs Dox	Shank3	-0.440269	10.3834	38.0811	6.78635e-10	5.60053e-09
Dox & LPS vs Dox	Ikbke	1.5684	5.12103	37.2674	1.02994e-09	8.41118e-09
Dox & LPS vs Dox	Mvp	1.15222	7.49766	37.0192	1.16971e-09	9.45414e-09
Dox & LPS vs Dox	Il1r1	1.20054	7.51004	36.8929	1.24797e-09	9.98379e-09
Dox & LPS vs Dox	Il1a	1.67449	5.68732	36.7944	1.31265e-09	1.03951e-08
Dox & LPS vs Dox	Ptpn6	1.06559	6.91645	36.5523	1.48627e-09	1.16523e-08
Dox & LPS vs Dox	Ccl3	2.30943	5.9869	36.4926	1.53248e-09	1.18957e-08
Dox & LPS vs Dox	Gria4	-0.435051	11.2423	35.9727	2.00104e-09	1.52354e-08
Dox & LPS vs Dox	Fa2h	-0.631067	8.43839	35.9721	2.00159e-09	1.52354e-08
Dox & LPS vs Dox	Myc	0.776183	7.33935	35.9255	2.05012e-09	1.54547e-08
Dox & LPS vs Dox	Nfkbia	1.11864	7.45973	35.7931	2.19418e-09	1.63832e-08
Dox & LPS vs Dox	Cd244	1.7422	4.71426	35.2683	2.87275e-09	2.12475e-08
Dox & LPS vs Dox	Cnp	-0.505449	12.7925	35.117	3.10479e-09	2.27491e-08
Dox & LPS vs Dox	H2-T23	1.06784	6.72679	34.8202	3.616e-09	2.62495e-08
Dox & LPS vs Dox	Ifi30	1.30056	7.61528	34.709	3.82852e-09	2.75373e-08
Dox & LPS vs Dox	Tmem88b	-0.63359	8.71116	32.4703	1.2103e-08	8.62611e-08
Dox & LPS vs Dox	Slamf8	1.67594	4.52044	32.1733	1.41012e-08	9.95978e-08
Dox & LPS vs Dox	Agt	1.30381	8.73327	32.0112	1.5329e-08	1.07303e-07
Dox & LPS vs Dox	Lyn	0.688198	7.45467	30.9067	2.70732e-08	1.87835e-07
Dox & LPS vs Dox	Jam2	-0.453296	9.87408	30.6686	3.06082e-08	2.10499e-07
Dox & LPS vs Dox	Amigo2	0.756274	8.22099	30.5864	3.19318e-08	2.17691e-07
Dox & LPS vs Dox	Lacc1	0.818401	7.20803	30.3431	3.61999e-08	2.44661e-07
Dox & LPS vs Dox	Pik3r2	-0.373993	11.8255	30.2487	3.80051e-08	2.54667e-07
Dox & LPS vs Dox	Mmp14	0.810492	7.73005	29.8424	4.68637e-08	3.11365e-07
Dox & LPS vs Dox	Cytip	1.56828	4.91869	29.7514	4.91152e-08	3.23582e-07
Dox & LPS vs Dox	Cx3cl1	-0.594762	10.7983	29.5378	5.48365e-08	3.58265e-07
Dox & LPS vs Dox	Akt2	-0.621004	9.23849	29.1836	6.58328e-08	4.26553e-07
Dox & LPS vs Dox	Ninj2	-1.41494	4.79416	29.1025	6.86499e-08	4.4116e-07
Dox & LPS vs Dox	Mef2c	-0.381837	14.0116	28.1132	1.14425e-07	7.23626e-07
Dox & LPS vs Dox	Trem2	-1.13347	7.8441	28.1127	1.14451e-07	7.23626e-07
Dox & LPS vs Dox	Il6ra	0.836886	7.0801	27.9374	1.25303e-07	7.85903e-07
Dox & LPS vs Dox	Vav1	0.819744	7.1877	27.232	1.80444e-07	1.12276e-06
Dox & LPS vs Dox	Socs3	1.41369	5.43074	26.7483	2.31756e-07	1.43068e-06
Dox & LPS vs Dox	Rsad2	1.62004	6.62199	26.5321	2.5919e-07	1.58754e-06
Dox & LPS vs Dox	Tgfa	-0.562628	9.00683	26.4636	2.68553e-07	1.63214e-06
Dox & LPS vs Dox	Timeless	0.722996	6.93997	26.3211	2.89114e-07	1.74358e-06
Dox & LPS vs Dox	Hmgb1	-0.339577	11.525	26.1899	3.09432e-07	1.85187e-06
Dox & LPS vs Dox	Fas	1.01621	5.94962	26.1356	3.18265e-07	1.8903e-06
Dox & LPS vs Dox	Siglec1	1.41293	4.6819	25.9024	3.59117e-07	2.1169e-06
Dox & LPS vs Dox	Tgm1	1.91347	4.35801	25.7301	3.92662e-07	2.29737e-06
Dox & LPS vs Dox	Cd109	0.963562	5.95845	25.2678	4.98967e-07	2.8977e-06
Dox & LPS vs Dox	Mag	-0.467646	9.39494	24.5806	7.12642e-07	4.10817e-06
Dox & LPS vs Dox	Rab7	-0.243286	13.005	24.5508	7.23761e-07	4.14181e-06
Dox & LPS vs Dox	Tlr7	0.897827	6.11272	24.5244	7.3373e-07	4.16844e-06
Dox & LPS vs Dox	Nlrp3	0.990308	5.9955	24.4694	7.54999e-07	4.25841e-06
Dox & LPS vs Dox	Ptx3	1.68543	5.48392	24.2113	8.63226e-07	4.83407e-06
Dox & LPS vs Dox	Irak3	1.19488	6.26163	24.1563	8.88257e-07	4.92228e-06
Dox & LPS vs Dox	Bin1	-0.323467	11.2776	24.1492	8.91535e-07	4.92228e-06
Dox & LPS vs Dox	Fscn1	-0.460681	11.9319	24.0005	9.63126e-07	5.26405e-06
Dox & LPS vs Dox	Nefl	-0.335586	11.3532	23.993	9.66867e-07	5.26405e-06
Dox & LPS vs Dox	Ldlrad3	-0.52771	7.99526	23.8226	1.05633e-06	5.71148e-06
Dox & LPS vs Dox	Pmp22	-0.636191	8.31366	23.7846	1.07741e-06	5.78555e-06
Dox & LPS vs Dox	Bnip3l	-0.301523	11.665	23.5903	1.19186e-06	6.35661e-06
Dox & LPS vs Dox	Fcgr3	1.04137	7.02755	23.5596	1.21101e-06	6.4151e-06
Dox & LPS vs Dox	C3	2.86166	7.65541	23.2064	1.45512e-06	7.65645e-06
Dox & LPS vs Dox	Ccni	-0.267937	11.9805	23.1283	1.51542e-06	7.92061e-06
Dox & LPS vs Dox	Tmcc3	-0.378185	9.07562	23.1133	1.52732e-06	7.92992e-06
Dox & LPS vs Dox	Fcrls	-1.15477	7.5768	23.0922	1.54412e-06	7.9644e-06
Dox & LPS vs Dox	Prkar1a	-0.237018	13.558	23.0009	1.61922e-06	8.29718e-06
Dox & LPS vs Dox	Mapt	-0.314912	12.0022	22.9036	1.70336e-06	8.67168e-06
Dox & LPS vs Dox	Ifih1	0.601967	7.36255	22.8212	1.7779e-06	8.99271e-06
Dox & LPS vs Dox	Oas1g	1.36248	4.4512	22.3983	2.21568e-06	1.10783e-05
Dox & LPS vs Dox	Prkaca	-0.242015	12.6158	22.3959	2.21848e-06	1.10783e-05
Dox & LPS vs Dox	Sall1	-0.566711	9.19873	22.2562	2.38591e-06	1.1839e-05
Dox & LPS vs Dox	C1qc	0.780193	10.3568	22.2062	2.44888e-06	1.2075e-05
Dox & LPS vs Dox	Plekhb1	-0.297145	12.7363	21.8845	2.89565e-06	1.41887e-05
Dox & LPS vs Dox	Rala	-0.343385	10.1596	21.797	3.03071e-06	1.47582e-05
Dox & LPS vs Dox	Mmp12	2.91485	6.13877	21.535	3.47434e-06	1.68141e-05
Dox & LPS vs Dox	Crip1	-0.609783	8.45477	21.3529	3.82042e-06	1.82223e-05
Dox & LPS vs Dox	Egr1	-1.29873	12.4244	21.3498	3.82651e-06	1.82223e-05
Dox & LPS vs Dox	Trpm4	-0.78575	6.528	21.3456	3.83504e-06	1.82223e-05
Dox & LPS vs Dox	Rab6b	-0.297881	13.3299	21.2239	4.08646e-06	1.92999e-05
Dox & LPS vs Dox	Map2k1	-0.223459	13.0263	20.8265	5.02817e-06	2.36053e-05
Dox & LPS vs Dox	Tmem64	-0.317389	11.1932	20.6868	5.40871e-06	2.52062e-05
Dox & LPS vs Dox	Bcas1	-0.364203	11.4102	20.6781	5.43348e-06	2.52062e-05
Dox & LPS vs Dox	Ldha	-0.26521	12.7992	20.642	5.53689e-06	2.55348e-05
Dox & LPS vs Dox	Dab2	0.844971	6.17457	20.5822	5.71251e-06	2.61907e-05
Dox & LPS vs Dox	Cd300lf	1.43566	4.58645	20.1819	7.04167e-06	3.20969e-05
Dox & LPS vs Dox	Atf3	1.36141	4.88802	20.1189	7.27733e-06	3.29163e-05
Dox & LPS vs Dox	Fpr1	1.4824	4.79717	20.1116	7.30541e-06	3.29163e-05
Dox & LPS vs Dox	Tpd52	-0.238242	11.5011	19.9293	8.0359e-06	3.60008e-05
Dox & LPS vs Dox	Syn2	-0.270962	13.0946	19.9123	8.10755e-06	3.61155e-05
Dox & LPS vs Dox	Fcgr2b	0.914251	7.92661	19.8564	8.34844e-06	3.69784e-05
Dox & LPS vs Dox	Vim	0.693879	9.74297	19.72	8.96605e-06	3.94909e-05
Dox & LPS vs Dox	Snca	-0.338238	11.693	19.6031	9.53122e-06	4.17457e-05
Dox & LPS vs Dox	S100b	-0.316771	10.8444	19.1091	1.23456e-05	5.37719e-05
Dox & LPS vs Dox	Tnf	1.50088	4.84712	18.9813	1.32006e-05	5.71782e-05
Dox & LPS vs Dox	Gpr62	-0.438314	8.2709	18.7978	1.45333e-05	6.26052e-05
Dox & LPS vs Dox	Pak1	-0.288679	13.5314	18.7699	1.47475e-05	6.31805e-05
Dox & LPS vs Dox	Ltbr	0.671016	7.04546	18.6604	1.56197e-05	6.65534e-05
Dox & LPS vs Dox	Cotl1	0.402769	10.3205	18.5407	1.66314e-05	7.04025e-05
Dox & LPS vs Dox	Csnk2a2	-0.285515	10.3094	18.5326	1.67026e-05	7.04025e-05
Dox & LPS vs Dox	Ppp3ca	-0.240315	14.4243	18.0076	2.20023e-05	9.22451e-05
Dox & LPS vs Dox	Lsr	0.66509	8.53797	17.9398	2.28008e-05	9.5084e-05
Dox & LPS vs Dox	Nlgn2	-0.293115	12.5322	17.727	2.54984e-05	0.000105771
Dox & LPS vs Dox	Nwd1	-0.448856	9.39667	17.5682	2.77189e-05	0.000114377
Dox & LPS vs Dox	Anxa1	0.726396	6.64474	17.3108	3.17374e-05	0.000130273
Dox & LPS vs Dox	Sesn1	0.390478	10.3832	17.2005	3.36352e-05	0.000137344
Dox & LPS vs Dox	Emp1	0.899773	5.96178	17.134	3.48326e-05	0.00014124
Dox & LPS vs Dox	Lrrc3	-0.459443	8.40099	17.1277	3.49497e-05	0.00014124
Dox & LPS vs Dox	Pecam1	0.509283	9.03053	17.0611	3.61969e-05	0.00014553
Dox & LPS vs Dox	Rbfox3	-0.252682	12.7501	17.0244	3.69019e-05	0.000147608
Dox & LPS vs Dox	Hdac6	-0.352857	8.79988	16.6451	4.50664e-05	0.00017935
Dox & LPS vs Dox	Tubb4a	-0.302904	11.774	16.6325	4.53669e-05	0.000179635
Dox & LPS vs Dox	Tnfrsf1b	0.722093	5.93164	16.5976	4.621e-05	0.000182053
Dox & LPS vs Dox	Slc10a6	1.29246	4.82798	16.4216	5.0704e-05	0.000198502
Dox & LPS vs Dox	Ppp3cb	-0.191865	12.9357	16.4146	5.08916e-05	0.000198502
Dox & LPS vs Dox	Tyrobp	0.603521	9.18824	16.3276	5.32818e-05	0.000206797
Dox & LPS vs Dox	Prkar2a	-0.23018	10.8273	16.0176	6.27567e-05	0.000242371
Dox & LPS vs Dox	Pik3r5	1.09289	4.9839	15.9979	6.34135e-05	0.000243707
Dox & LPS vs Dox	Fyn	-0.252454	11.2362	15.9657	6.44994e-05	0.000246671
Dox & LPS vs Dox	Ctss	0.605067	10.2879	15.888	6.72018e-05	0.000255758
Dox & LPS vs Dox	Hmox1	0.671315	6.51385	15.8485	6.86192e-05	0.000259891
Dox & LPS vs Dox	Map1lc3a	-0.364475	11.1172	15.7141	7.3672e-05	0.000277687
Dox & LPS vs Dox	Dlg1	-0.291844	11.1777	15.5875	7.87736e-05	0.000295495
Dox & LPS vs Dox	Prkce	-0.278956	12.8374	15.3353	9.00188e-05	0.00033607
Dox & LPS vs Dox	Mr1	-0.564292	7.17689	15.2798	9.27016e-05	0.000344446
Dox & LPS vs Dox	Prkcq	-0.477862	7.30038	15.2519	9.40837e-05	0.000347932
Dox & LPS vs Dox	Tmem144	-0.427271	7.6727	15.1818	9.76398e-05	0.000359388
Dox & LPS vs Dox	Bmi1	-0.313122	9.16062	15.1648	9.85213e-05	0.000360938
Dox & LPS vs Dox	Dlg4	-0.24548	13.3497	15.1528	9.91499e-05	0.000361551
Dox & LPS vs Dox	Pla2g4a	0.800927	6.34774	15.1059	0.000101646	0.000368938
Dox & LPS vs Dox	Cd6	-0.780807	5.69563	14.9952	0.000107783	0.000389411
Dox & LPS vs Dox	Hat1	-0.2759	9.551	14.8652	0.000115472	0.000415275
Dox & LPS vs Dox	Mb21d1	0.941604	4.99758	14.7917	0.000120063	0.000429816
Dox & LPS vs Dox	Kat2a	-0.28761	10.2615	14.7148	0.000125062	0.000445674
Dox & LPS vs Dox	Becn1	-0.196481	11.956	14.6415	0.000130022	0.000461254
Dox & LPS vs Dox	Ptgs2	0.78118	8.18616	14.5619	0.000135631	0.000478985
Dox & LPS vs Dox	Abcc8	-0.455346	7.20284	14.2634	0.000158923	0.000558368
Dox & LPS vs Dox	Mapk10	-0.236356	12.8246	14.2562	0.000159534	0.000558368
Dox & LPS vs Dox	Plxdc2	-0.372695	9.87428	14.2197	0.000162656	0.000566766
Dox & LPS vs Dox	Tnfsf10	0.974508	5.60898	14.163	0.000167639	0.000581545
Dox & LPS vs Dox	Osgin1	0.841752	5.24966	14.1374	0.000169935	0.000586913
Dox & LPS vs Dox	Cldn5	0.535749	10.5798	13.9416	0.000188574	0.00064843
Dox & LPS vs Dox	Arid1a	-0.253636	10.047	13.8826	0.000194597	0.000664205
Dox & LPS vs Dox	Rpl9	-0.210974	13.1024	13.88	0.000194856	0.000664205
Dox & LPS vs Dox	Fabp5	-0.279158	11.61	13.7058	0.000213798	0.000725619
Dox & LPS vs Dox	Ehmt2	-0.182435	11.9952	13.6122	0.000224721	0.000759402
Dox & LPS vs Dox	Cd86	0.636058	6.20839	13.2352	0.000274739	0.000924443
Dox & LPS vs Dox	Serpinf1	-0.496015	8.2599	13.1137	0.000293146	0.000982163
Dox & LPS vs Dox	Grn	0.321491	10.0937	12.7901	0.000348463	0.00116253
Dox & LPS vs Dox	Hpgds	-0.799739	6.73743	12.7512	0.000355782	0.00118192
Dox & LPS vs Dox	Coa5	-0.225781	10.6793	12.7326	0.000359329	0.00118424
Dox & LPS vs Dox	Ash2l	-0.314112	9.84539	12.7317	0.0003595	0.00118424
Dox & LPS vs Dox	Irak4	0.575539	6.55581	12.6831	0.000368969	0.00121034
Dox & LPS vs Dox	Anapc15	-0.303735	9.04884	12.2428	0.00046706	0.00152573
Dox & LPS vs Dox	Rb1cc1	-0.20878	10.9283	12.2157	0.000473899	0.00154165
Dox & LPS vs Dox	Irf8	0.616585	6.2394	12.1369	0.000494327	0.00160145
Dox & LPS vs Dox	Ptms	-0.236628	13.578	12.0208	0.000526107	0.0016974
Dox & LPS vs Dox	Arc	-1.36072	10.4327	11.9859	0.000536048	0.00171727
Dox & LPS vs Dox	Ccdc127	-0.214813	10.6734	11.9838	0.000536647	0.00171727
Dox & LPS vs Dox	Map2k4	-0.173496	11.9101	11.9579	0.000544165	0.00172729
Dox & LPS vs Dox	Suz12	-0.227371	10.5671	11.9578	0.000544185	0.00172729
Dox & LPS vs Dox	Itgav	-0.288977	10.2095	11.9118	0.0005578	0.00176337
Dox & LPS vs Dox	Trim47	0.416897	7.60689	11.8874	0.000565136	0.00177938
Dox & LPS vs Dox	Cd47	-0.205952	12.1261	11.8521	0.000575967	0.00180623
Dox & LPS vs Dox	Nrgn	-0.311732	13.8911	11.8428	0.000578836	0.00180717
Dox & LPS vs Dox	H2afx	-0.255769	10.6116	11.8363	0.000580875	0.00180717
Dox & LPS vs Dox	Kdm1a	-0.219517	10.6474	11.3226	0.000765705	0.00237278
Dox & LPS vs Dox	Smarca4	-0.266303	11.076	10.9798	0.000921105	0.0028431
Dox & LPS vs Dox	Apc	-0.222038	12.5503	10.9546	0.000933721	0.00287073
Dox & LPS vs Dox	Cd69	1.02888	4.20104	10.9372	0.000942525	0.00288648
Dox & LPS vs Dox	Ripk1	0.560254	6.16798	10.7846	0.00102349	0.00312223
Dox & LPS vs Dox	Calr	-0.321972	13.7566	10.7011	0.00107071	0.00325364
Dox & LPS vs Dox	Smarcd1	-0.318982	9.42548	10.5125	0.00118568	0.0035825
Dox & LPS vs Dox	Atg3	-0.194435	11.1756	10.5088	0.00118807	0.0035825
Dox & LPS vs Dox	Hdac2	-0.254354	11.2187	10.4874	0.00120193	0.00360186
Dox & LPS vs Dox	Aars	-0.229229	10.6553	10.4847	0.00120368	0.00360186
Dox & LPS vs Dox	Slc44a1	-0.18347	11.0343	10.4271	0.00124179	0.00370177
Dox & LPS vs Dox	Tnfrsf10b	0.682945	5.40564	10.3099	0.00132322	0.00392956
Dox & LPS vs Dox	Bcl2l2	-0.189069	11.486	10.202	0.00140289	0.00415043
Dox & LPS vs Dox	Igsf10	0.632075	5.70531	10.1273	0.00146086	0.0043057
Dox & LPS vs Dox	Ptprc	0.667037	6.40887	10.0965	0.00148553	0.004362
Dox & LPS vs Dox	Jag1	-0.441868	6.96874	10.0507	0.00152293	0.00445514
Dox & LPS vs Dox	Npl	0.494834	8.1487	9.79425	0.00175058	0.00510206
Dox & LPS vs Dox	Sumo1	-0.196077	12.1076	9.66645	0.00187663	0.00544918
Dox & LPS vs Dox	Spint1	0.610686	5.71019	9.65233	0.00189111	0.00547097
Dox & LPS vs Dox	Kit	-0.312677	8.62904	9.61546	0.00192946	0.0055614
Dox & LPS vs Dox	Dapk1	0.265225	10.8811	9.60644	0.00193896	0.00556829
Dox & LPS vs Dox	Cd68	0.424325	8.27176	9.58716	0.00195942	0.00560653
Dox & LPS vs Dox	P2rx7	-0.394125	7.44348	9.40504	0.0021639	0.00616907
Dox & LPS vs Dox	Sell	1.13234	5.08566	9.35662	0.00222181	0.00631123
Dox & LPS vs Dox	Cd163	0.770414	5.26759	9.2715	0.00232748	0.00658751
Dox & LPS vs Dox	Vps4a	-0.161969	10.8702	9.24947	0.00235564	0.00664325
Dox & LPS vs Dox	Pdpn	0.45982	9.37213	9.24246	0.00236467	0.00664479
Dox & LPS vs Dox	Fbln5	0.474488	6.92433	9.05951	0.00261332	0.0073173
Dox & LPS vs Dox	Mto1	-0.281841	9.1634	9.02415	0.00266436	0.00743366
Dox & LPS vs Dox	Cox5b	-0.194784	13.7848	8.93586	0.00279625	0.00777398
Dox & LPS vs Dox	Syp	-0.180103	13.6055	8.86071	0.00291375	0.008072
Dox & LPS vs Dox	Gsn	-0.261203	10.337	8.82329	0.0029741	0.0082102
Dox & LPS vs Dox	Gusb	0.452456	7.37475	8.80827	0.00299869	0.00824902
Dox & LPS vs Dox	Tnfsf12	-0.437128	6.88425	8.7796	0.00304619	0.00835039
Dox & LPS vs Dox	Smc1a	-0.220439	9.79587	8.75409	0.00308909	0.00843696
Dox & LPS vs Dox	Sox10	-0.338685	8.07267	8.74808	0.00309929	0.00843696
Dox & LPS vs Dox	Olfml3	-0.888888	8.22298	8.71546	0.00315522	0.00855949
Dox & LPS vs Dox	Pld1	0.415385	6.81174	8.68558	0.00320738	0.00867097
Dox & LPS vs Dox	Clstn1	-0.208083	13.0374	8.67071	0.00323366	0.00871199
Dox & LPS vs Dox	Tnfrsf17	-0.928332	4.28729	8.64736	0.00327536	0.00879412
Dox & LPS vs Dox	S1pr5	-0.406569	6.97448	8.63759	0.00329297	0.00881122
Dox & LPS vs Dox	Hprt	-0.236862	10.1767	8.59172	0.00337695	0.00900519
Dox & LPS vs Dox	Ctsf	0.181201	10.7219	8.58421	0.0033909	0.00901176
Dox & LPS vs Dox	Apoe	-0.196872	13.3342	8.50098	0.00354955	0.0094015
Dox & LPS vs Dox	Icam2	0.482505	7.53571	8.42799	0.0036949	0.00975353
Dox & LPS vs Dox	Kdm5b	-0.212214	10.5687	8.41678	0.00371773	0.00978088
Dox & LPS vs Dox	Tmem173	0.680766	5.83825	8.38098	0.00379168	0.00994206
Dox & LPS vs Dox	Dot1l	-0.437162	7.39802	8.34991	0.00385707	0.0100798
Dox & LPS vs Dox	Hdc	0.940246	4.02514	8.31816	0.00392506	0.0102234
Dox & LPS vs Dox	Itga6	0.367741	8.97814	8.30383	0.00395616	0.0102703
Dox & LPS vs Dox	Pla2g5	-0.509043	5.96639	8.29298	0.00397987	0.0102978
Dox & LPS vs Dox	Dnmt3a	-0.359656	8.63088	8.23003	0.00412027	0.010626
Dox & LPS vs Dox	Plcg2	0.402334	7.18288	8.2026	0.00418305	0.0107525
Dox & LPS vs Dox	Atp6v1a	-0.146235	13.1796	8.17216	0.00425382	0.0108987
Dox & LPS vs Dox	Rtn4rl1	-0.265595	9.78313	8.0832	0.00446775	0.0114095
Dox & LPS vs Dox	Iqsec1	-0.194279	12.1539	8.01599	0.00463662	0.0118023
Dox & LPS vs Dox	Fgl2	0.478347	6.27008	8.0032	0.00466949	0.0118475
Dox & LPS vs Dox	Was	0.510321	6.01623	7.96578	0.00476699	0.0120559
Dox & LPS vs Dox	Ralb	0.224635	9.06525	7.93356	0.00485262	0.012233
Dox & LPS vs Dox	Setd2	-0.228409	10.7039	7.85787	0.00506	0.0127149
Dox & LPS vs Dox	Gal3st1	-0.359162	7.27634	7.72146	0.00545682	0.0136682
Dox & LPS vs Dox	Ppfia4	-0.296493	8.91993	7.65431	0.00566368	0.0141412
Dox & LPS vs Dox	Tcirg1	0.380998	7.33312	7.41774	0.00645839	0.0160742
Dox & LPS vs Dox	Ncor1	-0.17962	11.0862	7.38271	0.0065854	0.0163385
Dox & LPS vs Dox	Clic4	0.319029	10.1653	7.32875	0.00678601	0.0167831
Dox & LPS vs Dox	Dock1	-0.257971	8.8241	7.30667	0.0068699	0.0168751
Dox & LPS vs Dox	Lamp1	-0.130236	12.7053	7.30564	0.00687384	0.0168751
Dox & LPS vs Dox	Sesn2	0.402844	7.08384	7.302	0.0068878	0.0168751
Dox & LPS vs Dox	Tlr4	0.521061	5.69426	7.29329	0.00692124	0.0169042
Dox & LPS vs Dox	Gja1	-0.22354	12.5519	7.28678	0.00694637	0.0169129
Dox & LPS vs Dox	Ak1	-0.171371	11.8846	7.26605	0.00702703	0.0170563
Dox & LPS vs Dox	Il1rap	-0.225951	9.40403	7.25641	0.00706485	0.0170952
Dox & LPS vs Dox	Nfkbie	0.536456	5.97839	7.24574	0.00710695	0.0171441
Dox & LPS vs Dox	Parp1	-0.210215	10.0426	7.15977	0.00745568	0.0179302
Dox & LPS vs Dox	Tnfrsf25	-0.956218	5.90414	7.09747	0.00771927	0.0185074
Dox & LPS vs Dox	Esam	0.282764	8.4195	7.0435	0.00795532	0.0189846
Dox & LPS vs Dox	Tmem100	-0.274571	8.12421	7.04093	0.00796676	0.0189846
Dox & LPS vs Dox	Ccl4	0.865041	4.18076	7.02672	0.00803024	0.0190779
Dox & LPS vs Dox	Irf6	-0.680098	4.73179	6.95788	0.00834507	0.019766
Dox & LPS vs Dox	Tfg	-0.149339	11.1628	6.93269	0.00846344	0.0199859
Dox & LPS vs Dox	Cflar	0.271075	8.47287	6.88987	0.00866855	0.0204088
Dox & LPS vs Dox	Mal	-0.25244	11.3911	6.81969	0.00901581	0.0211629
Dox & LPS vs Dox	Reln	-0.262446	9.52007	6.81229	0.00905326	0.0211873
Dox & LPS vs Dox	Ncor2	-0.186848	10.3446	6.74833	0.00938355	0.021895
Dox & LPS vs Dox	Tet1	-0.291953	8.41677	6.70135	0.00963401	0.0224126
Dox & LPS vs Dox	Prkacb	-0.169183	12.8918	6.68627	0.00971582	0.022486
Dox & LPS vs Dox	Slc17a7	-0.204338	13.8925	6.68497	0.00972291	0.022486
Dox & LPS vs Dox	Crem	-0.328455	8.03326	6.61757	0.0100977	0.0232842
Dox & LPS vs Dox	Grin2b	-0.259406	12.1703	6.5538	0.010466	0.0240626
Dox & LPS vs Dox	Ngfr	0.581874	5.68184	6.52723	0.0106235	0.0243534
Dox & LPS vs Dox	Tgfb1	0.359075	7.44327	6.51203	0.0107147	0.0244908
Dox & LPS vs Dox	Pik3ca	-0.176801	10.2063	6.45526	0.0110624	0.025212
Dox & LPS vs Dox	POS_B	-0.187362	12.8789	6.38993	0.0114769	0.0260809
Dox & LPS vs Dox	Atg5	-0.180168	10.1457	6.3547	0.0117071	0.026527
Dox & LPS vs Dox	Xiap	-0.12751	11.6009	6.30515	0.0120388	0.0272
Dox & LPS vs Dox	Rhoa	-0.126616	11.6038	6.28446	0.0121801	0.0274402
Dox & LPS vs Dox	Jarid2	-0.245292	8.80373	6.27728	0.0122296	0.0274727
Dox & LPS vs Dox	Traf3	-0.232995	8.87661	6.25932	0.0123542	0.0276733
Dox & LPS vs Dox	Nfe2l2	0.3508	6.55355	6.21404	0.0126741	0.028309
Dox & LPS vs Dox	Cideb	-0.384285	6.66688	6.20247	0.0127572	0.0284139
Dox & LPS vs Dox	Exo1	-0.742343	4.22122	6.19068	0.0128425	0.0285227
Dox & LPS vs Dox	Itgam	0.530109	7.65779	6.15303	0.0131187	0.0290539
Dox & LPS vs Dox	Lmna	-0.21298	9.94227	6.10463	0.0134828	0.0297762
Dox & LPS vs Dox	Fam104a	-0.240652	9.0743	5.9722	0.0145331	0.0319437
Dox & LPS vs Dox	Tmem119	-0.36507	9.29211	5.97066	0.0145458	0.0319437
Dox & LPS vs Dox	Relb	0.33807	7.74017	5.94827	0.0147317	0.0322616
Dox & LPS vs Dox	Kdm4c	-0.244619	8.89049	5.89113	0.0152173	0.0332323
Dox & LPS vs Dox	Kdm2a	-0.185837	10.1699	5.85463	0.0155361	0.0337911
Dox & LPS vs Dox	Smarca5	-0.155634	11.5426	5.85199	0.0155594	0.0337911
Dox & LPS vs Dox	Rpl36al	-0.163295	10.932	5.75587	0.0164337	0.0355912
Dox & LPS vs Dox	Tbc1d4	-0.333453	6.81309	5.72207	0.0167529	0.0361826
Dox & LPS vs Dox	Hira	-0.205747	9.72139	5.70447	0.0169218	0.0364469
Dox & LPS vs Dox	Creb1	-0.195662	9.22329	5.65795	0.0173765	0.0373237
Dox & LPS vs Dox	Ltc4s	-0.624598	4.67748	5.6479	0.0174763	0.0374355
Dox & LPS vs Dox	Gria2	-0.227185	13.2604	5.63354	0.01762	0.0376406
Dox & LPS vs Dox	Nlgn1	-0.188806	11.2999	5.60921	0.0178663	0.0380629
Dox & LPS vs Dox	Ikbkb	-0.248944	9.41534	5.58396	0.0181257	0.038511
Dox & LPS vs Dox	Braf	-0.176527	10.9775	5.55225	0.0184569	0.0390184
Dox & LPS vs Dox	Setd1a	-0.2125	9.28052	5.55158	0.0184641	0.0390184
Dox & LPS vs Dox	Gadd45a	-0.33472	8.27038	5.5423	0.0185622	0.0391203
Dox & LPS vs Dox	Camk4	-0.234158	12.2432	5.51191	0.0188874	0.0396989
Dox & LPS vs Dox	Ago4	-0.475175	6.12061	5.49264	0.0190967	0.0400316
Dox & LPS vs Dox	Igf1	-0.486174	5.35875	5.46848	0.0193624	0.0404804
Dox & LPS vs Dox	Optn	-0.228719	8.99664	5.43242	0.0197662	0.0411523
Dox & LPS vs Dox	Trem1	0.754284	4.0923	5.43043	0.0197888	0.0411523
Dox & LPS vs Dox	Serpine1	0.556145	5.04876	5.38719	0.0202851	0.0420727
Dox & LPS vs Dox	Fen1	0.270947	8.31662	5.36884	0.0204996	0.0424055
Dox & LPS vs Dox	Syk	0.361075	6.83921	5.33298	0.0209256	0.0431728
Dox & LPS vs Dox	Ppp3r2	-0.637858	4.57434	5.31084	0.0211931	0.04361
Dox & LPS vs Dox	POS_C	-0.158019	10.8793	5.30018	0.0213232	0.0437628
Dox & LPS vs Dox	Rela	0.280591	7.83394	5.24169	0.0220518	0.0451401
Dox & LPS vs Dox	Pole	0.501261	5.35299	5.21601	0.0223799	0.0456922
Dox & LPS vs Dox	Pik3cb	-0.160814	10.0949	5.16026	0.0231095	0.0470593
Dox & LPS vs Dox	Hif1a	-0.145852	11.5661	5.13785	0.0234096	0.0475469
Dox & LPS vs Dox	Slamf9	0.540441	5.67107	5.10802	0.0238154	0.0482463
Dox & LPS vs LPS	Cxcl9	1.08502	5.20009	33.6259	6.67969e-09	5.23688e-06
Dox & LPS vs LPS	Amigo2	0.563263	8.22099	22.9622	1.65215e-06	0.000647643
Dox & LPS vs LPS	Cxcl10	1.49568	6.50743	19.3869	1.06734e-05	0.00278931
Dox & LPS vs LPS	Gpr34	-0.764462	8.03711	13.208	0.000278755	0.0462888
Dox & LPS vs LPS	Zbp1	0.742341	6.76831	13.1005	0.000295209	0.0462888
